# Supplementary material for: Liver-specific deletion of the Plpp3 gene alters plasma lipid composition and worsens atherosclerosis in apoE−/− mice
Source: Sci Rep. 2017 Mar 14;7:44503. doi: 10.1038/srep44503 (PMC5349609; doi:10.1038/srep44503)
Supplement: Supplementary Data S1 [file srep44503-s2.xls]

## Sheet: SupplementaryTableA
		Chow diet									Western diet									Alb-Cre-									Alb-Cre+
		Alb-Cre+			Alb-Cre-			Comparison			Alb-Cre+			Alb-Cre-			Comparison			Western diet			Chow diet			Comparison			Western diet			Chow diet			Comparison
Lipid class	Lipid_name	N	Mean (µmol/L)	SEM	N	Mean (µmol/L)	SEM	Mean rel. difference (%)	P-value	Q-value	N	Mean (µmol/L)	SEM	N	Mean (µmol/L)	SEM	Mean rel. difference (%)	P-value	Q-value	N	Mean (µmol/L)	SEM	N	Mean (µmol/L)	SEM	Mean rel. difference (%)	P-value	Q-value	N	Mean (µmol/L)	SEM	N	Mean (µmol/L)	SEM	Mean rel. difference (%)	P-value	Q-value
CE	CE 14:0	9	14.6716	0.916365	9	16.8167	1.21129	-0.127562	0.222419	1	10	507.663	50.4247	8	412.233	35.5777	0.231496	0.236985	0.730434	8	412.233	35.5777	9	16.8167	1.21129	23.5133	8.22707e-05	0.000171397	10	507.663	50.4247	9	14.6716	0.916365	33.6019	2.16502e-05	4.09352e-05
CE	CE 15:0	9	31.2158	2.24979	9	29.7948	1.73091	0.0476912	0.931427	1	10	282.471	30.5053	8	234.07	21.8358	0.206777	0.236985	0.730434	8	234.07	21.8358	9	29.7948	1.73091	6.85606	8.22707e-05	0.000171397	10	282.471	30.5053	9	31.2158	2.24979	8.04896	2.16502e-05	4.09352e-05
CE	CE 16:0	9	1360.73	85.7452	9	1249.6	79.7313	0.0889317	0.297326	1	10	7611.66	478.521	8	6924.59	622.986	0.0992212	0.408245	0.76546	8	6924.59	622.986	9	1249.6	79.7313	4.54145	8.22707e-05	0.000171397	10	7611.66	478.521	9	1360.73	85.7452	4.59382	2.16502e-05	4.09352e-05
CE	CE 16:1	9	352.099	22.0556	9	353.171	19.5901	-0.00303401	0.931427	1	10	3936.52	477.737	8	3334.31	340.746	0.180611	0.761826	0.906936	8	3334.31	340.746	9	353.171	19.5901	8.44107	8.22707e-05	0.000171397	10	3936.52	477.737	9	352.099	22.0556	10.1801	2.16502e-05	4.09352e-05
CE	CE 17:0	9	103.606	4.94773	9	109.383	6.51998	-0.0528111	0.222419	1	10	1060.66	99.2926	8	876.654	74.5658	0.209898	0.203071	0.713923	8	876.654	74.5658	9	109.383	6.51998	7.01455	8.22707e-05	0.000171397	10	1060.66	99.2926	9	103.606	4.94773	9.23743	2.16502e-05	4.09352e-05
CE	CE 17:1	9	49.7555	2.93849	9	44.0896	2.79959	0.128509	0.258083	1	10	520.098	56.3482	8	434.321	37.4043	0.197497	0.633438	0.838374	8	434.321	37.4043	9	44.0896	2.79959	8.85087	8.22707e-05	0.000171397	10	520.098	56.3482	9	49.7555	2.93849	9.45308	2.16502e-05	4.09352e-05
CE	CE 18:0	9	240.785	18.331	9	220.061	17.808	0.0941753	0.545701	1	10	1780.06	134.431	8	1559.96	142.037	0.141094	0.236985	0.730434	8	1559.96	142.037	9	220.061	17.808	6.08877	8.22707e-05	0.000171397	10	1780.06	134.431	9	240.785	18.331	6.39273	2.16502e-05	4.09352e-05
CE	CE 18:1	9	1888.86	110.794	9	1763.54	134.372	0.0710627	0.666475	1	10	12253	1227.03	8	10068.8	791.311	0.216932	0.172814	0.713923	8	10068.8	791.311	9	1763.54	134.372	4.70944	8.22707e-05	0.000171397	10	12253	1227.03	9	1888.86	110.794	5.48701	2.16502e-05	4.09352e-05
CE	CE 18:2	9	3122.05	200.146	9	2974.88	194.434	0.0494679	0.863307	1	10	2271.55	204.657	8	1949.53	173.982	0.165181	0.408245	0.76546	8	1949.53	173.982	9	2974.88	194.434	-0.344671	0.00551213	0.00742653	10	2271.55	204.657	9	3122.05	200.146	-0.272415	0.0132716	0.0160543
CE	CE 18:3	9	396.082	23.9098	9	357.611	22.8185	0.10758	0.604813	1	10	319.807	27.4456	8	274.782	25.28	0.163858	0.459756	0.777783	8	274.782	25.28	9	357.611	22.8185	-0.231617	0.0111065	0.0143619	10	319.807	27.4456	9	396.082	23.9098	-0.192574	0.0434736	0.0494018
CE	CE 19:0	9	20.4532	2.79419	9	17.9896	1.42611	0.136941	0.73044	1	10	90.6993	11.8056	8	78.6285	10.0773	0.153517	0.514786	0.787938	8	78.6285	10.0773	9	17.9896	1.42611	3.37077	8.22707e-05	0.000171397	10	90.6993	11.8056	9	20.4532	2.79419	3.43449	2.16502e-05	4.09352e-05
CE	CE 19:1	9	10.2086	0.841682	9	9.18957	0.924085	0.110891	0.489428	1	10	124.456	16.2756	8	98.4311	8.92497	0.264399	0.359934	0.76546	8	98.4311	8.92497	9	9.18957	0.924085	9.71118	8.22707e-05	0.000171397	10	124.456	16.2756	9	10.2086	0.841682	11.1913	2.16502e-05	4.09352e-05
CE	CE 19:2	9	5.14203	0.406989	9	6.41099	0.778398	-0.197935	0.0770053	1	10	16.8455	1.65656	8	17.8735	2.474	-0.0575138	0.572604	0.825871	8	17.8735	2.474	9	6.41099	0.778398	1.78794	0.000164541	0.000305965	10	16.8455	1.65656	9	5.14203	0.406989	2.27604	2.16502e-05	4.09352e-05
CE	CE 20:0	9	13.3253	1.5015	9	11.2212	0.904572	0.187516	0.666475	1	10	34.451	3.76358	8	33.1453	4.07383	0.0393928	0.89675	0.95625	8	33.1453	4.07383	9	11.2212	0.904572	1.95382	8.22707e-05	0.000171397	10	34.451	3.76358	9	13.3253	1.5015	1.58538	8.66007e-05	0.000141197
CE	CE 20:1	9	12.5962	1.03262	9	14.9357	1.77134	-0.156635	0.386508	1	10	66.3825	10.9225	8	54.5381	9.38174	0.217176	0.359934	0.76546	8	54.5381	9.38174	9	14.9357	1.77134	2.65153	8.22707e-05	0.000171397	10	66.3825	10.9225	9	12.5962	1.03262	4.27002	2.16502e-05	4.09352e-05
CE	CE 20:2	6	5.36033	0.802728	8	4.80448	0.652896	0.115695	0.662005	1	10	17.9425	2.36056	8	13.0491	1.67801	0.375003	0.172814	0.713923	8	13.0491	1.67801	8	4.80448	0.652896	1.71603	0.000621601	0.000984931	10	17.9425	2.36056	6	5.36033	0.802728	2.34728	0.00024975	0.000369696
CE	CE 20:3	9	21.7774	1.47758	9	21.0326	2.07251	0.0354123	0.796174	1	10	232.131	26.9388	8	201.863	21.2323	0.149943	0.514786	0.787938	8	201.863	21.2323	9	21.0326	2.07251	8.59762	8.22707e-05	0.000171397	10	232.131	26.9388	9	21.7774	1.47758	9.65925	2.16502e-05	4.09352e-05
CE	CE 20:4	9	490.871	47.319	9	546.734	49.8897	-0.102175	0.161497	1	10	1054.67	108.48	8	1000.18	81.9447	0.0544832	0.828557	0.927489	8	1000.18	81.9447	9	546.734	49.8897	0.82937	0.000575895	0.000918981	10	1054.67	108.48	9	490.871	47.319	1.14857	0.000151551	0.000230399
CE	CE 20:5	9	142.783	12.9397	9	157.485	15.2392	-0.0933516	0.436281	1	10	280.056	25.4309	8	257.017	21.2449	0.0896404	0.89675	0.95625	8	257.017	21.2449	9	157.485	15.2392	0.632015	0.00551213	0.00742653	10	280.056	25.4309	9	142.783	12.9397	0.961411	0.000151551	0.000230399
CE	CE 22:0	9	5.46661	0.46209	9	4.80822	0.30707	0.13693	0.297326	1	10	6.59065	0.837904	8	6.21209	0.625339	0.06094	0.761826	0.906936	8	6.21209	0.625339	9	4.80822	0.30707	0.291973	0.092719	0.11038	10	6.59065	0.837904	9	5.46661	0.46209	0.20562	0.496698	0.517394
CE	CE 22:5	8	4.45259	0.730169	8	5.7585	0.58528	-0.226779	0.278632	1	10	32.3977	18.1203	8	13.2461	1.65425	1.44583	0.459756	0.777783	8	13.2461	1.65425	8	5.7585	0.58528	1.30026	0.0010878	0.001665	10	32.3977	18.1203	8	4.45259	0.730169	6.27615	4.57059e-05	7.50645e-05
CE	CE 22:6	9	200.871	21.8702	9	237.824	28.6886	-0.15538	0.604813	1	10	312.102	30.4434	8	287.458	27.4712	0.0857304	0.514786	0.787938	8	287.458	27.4712	9	237.824	28.6886	0.208703	0.276594	0.30962	10	312.102	30.4434	9	200.871	21.8702	0.553747	0.0101323	0.0126654
CE	Total CE	9	8490.87	486.167	9	8155.96	509.002	0.0410629	0.863307	1	10	32812.3	2757.44	8	28130.9	2238.38	0.166414	0.459756	0.777783	8	28130.9	2238.38	9	8155.96	509.002	2.44912	8.22707e-05	0.000171397	10	32812.3	2757.44	9	8490.87	486.167	2.86442	2.16502e-05	4.09352e-05
Cer d18:0	Cer d18:0/16:0	9	0.0221049	0.00219789	9	0.0172702	0.0015863	0.279949	0.135911	1	10	0.330302	0.0219845	8	0.25845	0.0202721	0.278012	0.0831391	0.623543	8	0.25845	0.0202721	9	0.0172702	0.0015863	13.9651	8.22707e-05	0.000171397	10	0.330302	0.0219845	9	0.0221049	0.00219789	13.9425	2.16502e-05	4.09352e-05
Cer d18:0	Cer d18:0/18:0	8	0.00471493	0.000608568	9	0.00380376	0.000763649	0.239547	0.276594	1	10	0.0377136	0.00319164	8	0.0332593	0.00503329	0.133928	0.408245	0.76546	8	0.0332593	0.00503329	9	0.00380376	0.000763649	7.7438	8.22707e-05	0.000171397	10	0.0377136	0.00319164	8	0.00471493	0.000608568	6.99876	4.57059e-05	7.50645e-05
Cer d18:0	Cer d18:0/20:0	9	0.00488452	0.000427191	9	0.00528194	0.000320915	-0.07524	0.666475	1	10	0.0424831	0.00263582	8	0.0377655	0.00268256	0.12492	0.359934	0.76546	8	0.0377655	0.00268256	9	0.00528194	0.000320915	6.14993	8.22707e-05	0.000171397	10	0.0424831	0.00263582	9	0.00488452	0.000427191	7.6975	2.16502e-05	4.09352e-05
Cer d18:0	Cer d18:0/22:0	9	0.066004	0.00354811	9	0.0657364	0.00466512	0.00407187	0.73044	1	10	0.593736	0.0521149	8	0.501314	0.039092	0.184361	0.236985	0.730434	8	0.501314	0.039092	9	0.0657364	0.00466512	6.62612	8.22707e-05	0.000171397	10	0.593736	0.0521149	9	0.066004	0.00354811	7.99545	2.16502e-05	4.09352e-05
Cer d18:0	Cer d18:0/24:0	9	0.209095	0.0137086	9	0.202408	0.0152276	0.0330394	0.666475	1	10	0.966567	0.0903562	8	0.812342	0.0651153	0.189852	0.236985	0.730434	8	0.812342	0.0651153	9	0.202408	0.0152276	3.01339	8.22707e-05	0.000171397	10	0.966567	0.0903562	9	0.209095	0.0137086	3.62261	2.16502e-05	4.09352e-05
Cer d18:0	Cer d18:0/24:1	9	0.0347921	0.0018679	9	0.0305103	0.00195326	0.140342	0.093912	1	10	0.216405	0.01414	8	0.182757	0.0143481	0.184112	0.274281	0.761892	8	0.182757	0.0143481	9	0.0305103	0.00195326	4.99003	8.22707e-05	0.000171397	10	0.216405	0.01414	9	0.0347921	0.0018679	5.21994	2.16502e-05	4.09352e-05
Cer d18:0	Total Cer d18:0	9	0.341072	0.016792	9	0.32501	0.0206917	0.0494188	0.604813	1	10	2.18721	0.164049	8	1.82589	0.124899	0.197887	0.172814	0.713923	8	1.82589	0.124899	9	0.32501	0.0206917	4.61793	8.22707e-05	0.000171397	10	2.18721	0.164049	9	0.341072	0.016792	5.41274	2.16502e-05	4.09352e-05
Cer d18:1	Cer d18:1/16:0	9	0.444092	0.0335583	9	0.35081	0.0281868	0.265902	0.0503085	1	10	3.03134	0.192954	8	2.73032	0.233643	0.110251	0.572604	0.825871	8	2.73032	0.233643	9	0.35081	0.0281868	6.78289	8.22707e-05	0.000171397	10	3.03134	0.192954	9	0.444092	0.0335583	5.82593	2.16502e-05	4.09352e-05
Cer d18:1	Cer d18:1/18:0	9	0.202113	0.0320448	9	0.164366	0.0432162	0.229656	0.796174	1	10	0.726014	0.162718	8	0.739044	0.217051	-0.0176304	0.965401	0.9964	8	0.739044	0.217051	9	0.164366	0.0432162	3.49634	0.00246812	0.00353711	10	0.726014	0.162718	9	0.202113	0.0320448	2.59212	0.000151551	0.000230399
Cer d18:1	Cer d18:1/20:0	9	0.156575	0.0143493	9	0.177301	0.0120269	-0.116898	0.340107	1	10	0.945066	0.0675625	8	1.01167	0.124061	-0.0658384	0.89675	0.95625	8	1.01167	0.124061	9	0.177301	0.0120269	4.70595	8.22707e-05	0.000171397	10	0.945066	0.0675625	9	0.156575	0.0143493	5.03586	2.16502e-05	4.09352e-05
Cer d18:1	Cer d18:1/22:0	9	1.84769	0.513827	9	2.71595	0.589856	-0.319687	0.297326	1	10	13.0641	2.00417	8	13.7174	3.34326	-0.0476266	0.761826	0.906936	8	13.7174	3.34326	9	2.71595	0.589856	4.05069	0.000329083	0.000544438	10	13.0641	2.00417	9	1.84769	0.513827	6.07049	2.16502e-05	4.09352e-05
Cer d18:1	Cer d18:1/23:0	9	1.23732	0.073259	9	1.23319	0.0673988	0.00334872	0.604813	1	10	7.40747	0.416184	8	7.28404	0.754341	0.0169456	1	1	8	7.28404	0.754341	9	1.23319	0.0673988	4.90667	8.22707e-05	0.000171397	10	7.40747	0.416184	9	1.23732	0.073259	4.98672	2.16502e-05	4.09352e-05
Cer d18:1	Cer d18:1/24:0	9	3.57385	0.571127	9	4.68262	0.709616	-0.236784	0.190251	1	10	14.0987	0.94222	8	14.5695	2.02072	-0.0323132	0.89675	0.95625	8	14.5695	2.02072	9	4.68262	0.709616	2.11139	8.22707e-05	0.000171397	10	14.0987	0.94222	9	3.57385	0.571127	2.94496	2.16502e-05	4.09352e-05
Cer d18:1	Cer d18:1/24:1	9	2.26659	0.0839475	9	2.30891	0.177763	-0.0183308	1	1	10	10.2723	0.557546	8	9.67296	0.954636	0.0619603	0.696467	0.885339	8	9.67296	0.954636	9	2.30891	0.177763	3.1894	8.22707e-05	0.000171397	10	10.2723	0.557546	9	2.26659	0.0839475	3.53205	2.16502e-05	4.09352e-05
Cer d18:1	Cer d18:1/26:0	9	0.119155	0.0128462	9	0.0953835	0.00877045	0.249223	0.258083	1	10	0.446258	0.0626567	8	0.430409	0.0692454	0.0368229	0.965401	0.9964	8	0.430409	0.0692454	9	0.0953835	0.00877045	3.5124	8.22707e-05	0.000171397	10	0.446258	0.0626567	9	0.119155	0.0128462	2.74518	2.16502e-05	4.09352e-05
Cer d18:1	Cer d18:1/26:1	9	0.0280202	0.00317593	9	0.0233949	0.0015681	0.197703	0.545701	1	10	0.0817991	0.00810881	8	0.0718488	0.00719272	0.13849	0.761826	0.906936	8	0.0718488	0.00719272	9	0.0233949	0.0015681	2.07113	8.22707e-05	0.000171397	10	0.0817991	0.00810881	9	0.0280202	0.00317593	1.9193	2.16502e-05	4.09352e-05
Cer d18:1	Total Cer d18:1	9	9.87541	1.08797	9	11.7519	1.39825	-0.159678	0.340107	1	10	50.073	3.04925	8	50.2272	6.87703	-0.00306896	0.696467	0.885339	8	50.2272	6.87703	9	11.7519	1.39825	3.27395	8.22707e-05	0.000171397	10	50.073	3.04925	9	9.87541	1.08797	4.07048	2.16502e-05	4.09352e-05
DG	DG 16:0_20:1	8	5.69786	0.43557	7	5.90391	0.476562	-0.034902	0.778866	1	10	22.4037	1.23495	8	22.4135	2.09434	-0.000439033	1	1	8	22.4135	2.09434	7	5.90391	0.476562	2.79638	0.0003108	0.000533817	10	22.4037	1.23495	8	5.69786	0.43557	2.93195	4.57059e-05	7.50645e-05
DG	Total DG	8	5.69786	0.43557	7	5.90391	0.476562	-0.034902	0.778866	1	10	22.4037	1.23495	8	22.4135	2.09434	-0.000439033	1	1	8	22.4135	2.09434	7	5.90391	0.476562	2.79638	0.0003108	0.000533817	10	22.4037	1.23495	8	5.69786	0.43557	2.93195	4.57059e-05	7.50645e-05
Gb3	Gb3 d18:1/16:0	9	0.369714	0.0273521	9	0.348123	0.0213044	0.062019	0.340107	1	10	1.31425	0.0770656	8	1.09742	0.103207	0.197581	0.121989	0.703783	8	1.09742	0.103207	9	0.348123	0.0213044	2.15238	8.22707e-05	0.000171397	10	1.31425	0.0770656	9	0.369714	0.0273521	2.55477	2.16502e-05	4.09352e-05
Gb3	Gb3 d18:1/18:0	9	0.0542029	0.00551469	9	0.0421192	0.004265	0.286894	0.113492	1	10	0.230679	0.0167751	8	0.178496	0.0133199	0.292344	0.0545272	0.533418	8	0.178496	0.0133199	9	0.0421192	0.004265	3.23789	8.22707e-05	0.000171397	10	0.230679	0.0167751	9	0.0542029	0.00551469	3.25583	2.16502e-05	4.09352e-05
Gb3	Gb3 d18:1/20:0	9	0.0460138	0.00644511	9	0.0445136	0.00414751	0.0337024	0.931427	1	10	0.160327	0.0118241	8	0.142248	0.0124769	0.127097	0.315417	0.76546	8	0.142248	0.0124769	9	0.0445136	0.00414751	2.19561	8.22707e-05	0.000171397	10	0.160327	0.0118241	9	0.0460138	0.00644511	2.48434	2.16502e-05	4.09352e-05
Gb3	Gb3 d18:1/22:0	9	0.147926	0.0178154	9	0.139173	0.0142759	0.0628895	0.666475	1	10	0.562556	0.033628	8	0.484387	0.0427432	0.161377	0.101102	0.631884	8	0.484387	0.0427432	9	0.139173	0.0142759	2.48046	8.22707e-05	0.000171397	10	0.562556	0.033628	9	0.147926	0.0178154	2.80296	2.16502e-05	4.09352e-05
Gb3	Gb3 d18:1/23:0	9	0.0387686	0.00505038	9	0.0406359	0.0037658	-0.0459515	0.604813	1	10	0.211412	0.0190534	8	0.16244	0.0146115	0.30148	0.0545272	0.533418	8	0.16244	0.0146115	9	0.0406359	0.0037658	2.99745	8.22707e-05	0.000171397	10	0.211412	0.0190534	9	0.0387686	0.00505038	4.45318	2.16502e-05	4.09352e-05
Gb3	Gb3 d18:1/24:0	9	0.207965	0.0133821	9	0.184195	0.0134962	0.129047	0.190251	1	10	0.649067	0.0448979	8	0.552632	0.0490287	0.174501	0.274281	0.761892	8	0.552632	0.0490287	9	0.184195	0.0134962	2.00026	8.22707e-05	0.000171397	10	0.649067	0.0448979	9	0.207965	0.0133821	2.12105	2.16502e-05	4.09352e-05
Gb3	Gb3 d18:1/24:1	9	0.386723	0.0374663	9	0.315927	0.0286695	0.224091	0.222419	1	10	1.48282	0.115436	8	1.17116	0.0897796	0.26611	0.0831391	0.623543	8	1.17116	0.0897796	9	0.315927	0.0286695	2.70707	8.22707e-05	0.000171397	10	1.48282	0.115436	9	0.386723	0.0374663	2.83431	2.16502e-05	4.09352e-05
Gb3	Total Gb3	9	1.25131	0.0940598	9	1.11469	0.0739131	0.122569	0.386508	1	10	4.61111	0.240464	8	3.78878	0.260039	0.217042	0.0545272	0.533418	8	3.78878	0.260039	9	1.11469	0.0739131	2.39897	8.22707e-05	0.000171397	10	4.61111	0.240464	9	1.25131	0.0940598	2.68502	2.16502e-05	4.09352e-05
Glc/GalCer	Glc/GalCer d18:1/16:0	9	5.35243	0.683373	9	4.17293	0.650301	0.282654	0.258083	1	10	17.5565	1.8012	8	14.3707	1.87406	0.221692	0.359934	0.76546	8	14.3707	1.87406	9	4.17293	0.650301	2.44378	8.22707e-05	0.000171397	10	17.5565	1.8012	9	5.35243	0.683373	2.2801	2.16502e-05	4.09352e-05
Glc/GalCer	Glc/GalCer d18:1/20:0	9	1.51867	0.197424	9	1.5431	0.208397	-0.0158352	0.931427	1	10	6.55449	0.385814	8	6.42815	0.474827	0.0196535	0.761826	0.906936	8	6.42815	0.474827	9	1.5431	0.208397	3.16574	8.22707e-05	0.000171397	10	6.55449	0.385814	9	1.51867	0.197424	3.31595	2.16502e-05	4.09352e-05
Glc/GalCer	Glc/GalCer d18:1/22:0	9	6.08708	0.562851	9	8.51647	1.17395	-0.285257	0.190251	1	10	42.0887	5.64341	8	40.2716	5.57481	0.0451232	0.965401	0.9964	8	40.2716	5.57481	9	8.51647	1.17395	3.72867	8.22707e-05	0.000171397	10	42.0887	5.64341	9	6.08708	0.562851	5.91443	2.16502e-05	4.09352e-05
Glc/GalCer	Glc/GalCer d18:1/23:0	9	3.52372	0.436019	9	3.09638	0.454897	0.138012	0.863307	1	10	13.2591	1.40724	8	12.4542	1.3427	0.0646262	0.633438	0.838374	8	12.4542	1.3427	9	3.09638	0.454897	3.02219	8.22707e-05	0.000171397	10	13.2591	1.40724	9	3.52372	0.436019	2.76281	2.16502e-05	4.09352e-05
Glc/GalCer	Glc/GalCer d18:1/24:0	9	3.98756	0.334709	9	4.1584	0.355892	-0.0410829	0.73044	1	10	14.5138	0.960492	8	13.9303	0.519419	0.0418928	0.696467	0.885339	8	13.9303	0.519419	9	4.1584	0.355892	2.34991	8.22707e-05	0.000171397	10	14.5138	0.960492	9	3.98756	0.334709	2.63978	2.16502e-05	4.09352e-05
Glc/GalCer	Glc/GalCer d18:1/24:1	9	7.8306	0.885007	9	6.66727	0.767035	0.174483	0.386508	1	10	31.0682	1.99422	8	26.1917	1.77474	0.186188	0.121989	0.703783	8	26.1917	1.77474	9	6.66727	0.767035	2.92839	8.22707e-05	0.000171397	10	31.0682	1.99422	9	7.8306	0.885007	2.96754	2.16502e-05	4.09352e-05
Glc/GalCer	Glc/GalCer d18:1/26:0	9	0.0719027	0.00773521	9	0.0727528	0.00736004	-0.0116851	0.931427	1	10	0.194563	0.019298	8	0.179277	0.0203857	0.0852655	0.459756	0.777783	8	0.179277	0.0203857	9	0.0727528	0.00736004	1.46419	8.22707e-05	0.000171397	10	0.194563	0.019298	9	0.0719027	0.00773521	1.70592	2.16502e-05	4.09352e-05
Glc/GalCer	Glc/GalCer d18:1/26:1	9	0.0377485	0.00359181	9	0.0322332	0.00270825	0.171107	0.796174	1	10	0.110986	0.0117085	8	0.0938654	0.0101947	0.182398	0.315417	0.76546	8	0.0938654	0.0101947	9	0.0322332	0.00270825	1.91207	8.22707e-05	0.000171397	10	0.110986	0.0117085	9	0.0377485	0.00359181	1.94015	2.16502e-05	4.09352e-05
Glc/GalCer	Total Glc/GalCer	9	28.4097	2.34186	9	28.2595	2.16356	0.00531398	1	1	10	125.346	5.78749	8	113.92	4.80983	0.100306	0.315417	0.76546	8	113.92	4.80983	9	28.2595	2.16356	3.03119	8.22707e-05	0.000171397	10	125.346	5.78749	9	28.4097	2.34186	3.4121	2.16502e-05	4.09352e-05
LPA	LPA 16:0/0:0	9	0.0109262	0.000825104	9	0.00910495	0.000667335	0.200033	0.258083	1	10	0.0166675	0.00145666	8	0.0128661	0.00100726	0.295454	0.101102	0.631884	8	0.0128661	0.00100726	9	0.00910495	0.000667335	0.413091	0.0152201	0.0194575	10	0.0166675	0.00145666	9	0.0109262	0.000825104	0.525453	0.00145056	0.00193122
LPA	LPA 18:1/0:0	9	0.0114	0.00187286	9	0.0106969	0.00156327	0.0657323	0.73044	1	10	0.0644609	0.00795529	8	0.0489655	0.00502463	0.316455	0.203071	0.713923	8	0.0489655	0.00502463	9	0.0106969	0.00156327	3.57755	8.22707e-05	0.000171397	10	0.0644609	0.00795529	9	0.0114	0.00187286	4.65446	2.16502e-05	4.09352e-05
LPA	LPA 0:0/18:1	8	0.00559405	0.000468956	8	0.00480824	0.00073458	0.163429	0.505361	1	10	0.0115417	0.00122627	8	0.00695165	0.000647965	0.660279	0.00854701	0.4995	8	0.00695165	0.000647965	8	0.00480824	0.00073458	0.44578	0.0829837	0.100383	10	0.0115417	0.00122627	8	0.00559405	0.000468956	1.06321	0.00137118	0.00189273
LPA	LPA 18:2/0:0	9	0.060324	0.00317836	9	0.0517099	0.00360786	0.166587	0.113492	1	10	0.0562017	0.00679004	8	0.0480771	0.00510924	0.168991	0.696467	0.885339	8	0.0480771	0.00510924	9	0.0517099	0.00360786	-0.0702532	0.962567	0.966864	10	0.0562017	0.00679004	9	0.060324	0.00317836	-0.0683372	0.315378	0.339522
LPA	LPA 0:0/18:2	9	0.0262536	0.00153533	9	0.0264417	0.00184251	-0.00711508	0.931427	1	10	0.00622516	0.00126935	8	0.00566812	0.00068392	0.0982766	0.761826	0.906936	8	0.00566812	0.00068392	9	0.0264417	0.00184251	-0.785637	8.22707e-05	0.000171397	10	0.00622516	0.00126935	9	0.0262536	0.00153533	-0.762883	2.16502e-05	4.09352e-05
LPA	LPA 20:4/0:0	9	0.0194481	0.00173978	9	0.0152318	0.00160022	0.276805	0.190251	1	10	0.034549	0.00285246	8	0.026318	0.0015031	0.31275	0.01554	0.4995	8	0.026318	0.0015031	9	0.0152318	0.00160022	0.727832	8.22707e-05	0.000171397	10	0.034549	0.00285246	9	0.0194481	0.00173978	0.776474	4.33004e-05	7.50645e-05
LPA	LPA 0:0/20:4	9	0.00952209	0.00112758	9	0.00999429	0.00118649	-0.047247	1	1	10	0.00484703	0.000567611	7	0.0034584	0.000657016	0.401524	0.133073	0.713923	7	0.0034584	0.000657016	9	0.00999429	0.00118649	-0.653963	0.000174825	0.000317223	10	0.00484703	0.000567611	9	0.00952209	0.00112758	-0.49097	0.00210007	0.00276325
LPA	LPA 20:5/0:0	6	0.00576893	0.000851544	8	0.00786822	0.00159161	-0.266807	0.344988	1	10	0.00753439	0.00182762	7	0.00440947	0.000780438	0.708682	0.536199	0.815168	7	0.00440947	0.000780438	8	0.00786822	0.00159161	-0.439585	0.120591	0.141317	10	0.00753439	0.00182762	6	0.00576893	0.000851544	0.306029	0.957792	0.957792
LPA	LPA 22:6/0:0	9	0.0436563	0.00349336	9	0.0501919	0.00320764	-0.130212	0.190251	1	10	0.0471523	0.00420708	8	0.041216	0.00314814	0.144029	0.315417	0.76546	8	0.041216	0.00314814	9	0.0501919	0.00320764	-0.178832	0.113945	0.134228	10	0.0471523	0.00420708	9	0.0436563	0.00349336	0.0800793	0.66072	0.678822
LPA	LPA 0:0/22:6	8	0.00892459	0.000951905	9	0.00870008	0.00134478	0.0258049	0.480708	1	9	0.00538176	0.00121705	7	0.00378728	0.000870893	0.42101	0.606469	0.838374	7	0.00378728	0.000870893	9	0.00870008	0.00134478	-0.564685	0.00786713	0.0102719	9	0.00538176	0.00121705	8	0.00892459	0.000951905	-0.396973	0.0359523	0.0412718
LPA	Total LPA	9	0.198282	0.0051984	9	0.193339	0.0104733	0.0255627	1	1	10	0.254023	0.0219078	8	0.200261	0.0113876	0.268462	0.0342794	0.533418	8	0.200261	0.0113876	9	0.193339	0.0104733	0.0357989	0.672974	0.691412	10	0.254023	0.0219078	9	0.198282	0.0051984	0.281122	0.00567235	0.00725158
LPC	LPC 14:0/0:0	9	0.237669	0.0242017	9	0.20368	0.0107357	0.166875	0.0625257	1	10	1.3586	0.0934967	8	1.26948	0.119937	0.0702024	0.514786	0.787938	8	1.26948	0.119937	9	0.20368	0.0107357	5.23273	8.22707e-05	0.000171397	10	1.3586	0.0934967	9	0.237669	0.0242017	4.71636	2.16502e-05	4.09352e-05
LPC	LPC 0:0/14:0	9	0.052398	0.00384246	9	0.0443475	0.00264633	0.181532	0.161497	1	10	0.147794	0.00813546	8	0.134262	0.0113607	0.100787	0.408245	0.76546	8	0.134262	0.0113607	9	0.0443475	0.00264633	2.0275	8.22707e-05	0.000171397	10	0.147794	0.00813546	9	0.052398	0.00384246	1.8206	2.16502e-05	4.09352e-05
LPC	LPC 14:1/0:0	9	0.00259258	0.000239639	9	0.00202346	0.000232324	0.281259	0.093912	1	10	0.0194114	0.00130603	8	0.0181581	0.00180666	0.0690186	0.408245	0.76546	8	0.0181581	0.00180666	9	0.00202346	0.000232324	7.9738	8.22707e-05	0.000171397	10	0.0194114	0.00130603	9	0.00259258	0.000239639	6.48729	2.16502e-05	4.09352e-05
LPC	LPC 0:0/14:1	9	0.00106168	0.000429246	9	0.000880848	0.000255256	0.205297	0.863307	1	10	0.00379034	0.000606509	8	0.00443921	0.000588424	-0.146168	0.514786	0.787938	8	0.00443921	0.000588424	9	0.000880848	0.000255256	4.03969	0.000164541	0.000305965	10	0.00379034	0.000606509	9	0.00106168	0.000429246	2.57012	0.00145056	0.00193122
LPC	LPC 16:0	9	186.781	9.73317	9	194.534	9.2927	-0.0398538	0.436281	1	10	332.27	11.3219	8	309.94	16.0556	0.0720469	0.236985	0.730434	8	309.94	16.0556	9	194.534	9.2927	0.593242	8.22707e-05	0.000171397	10	332.27	11.3219	9	186.781	9.73317	0.778928	2.16502e-05	4.09352e-05
LPC	LPC 16:0/0:0	9	40.3871	1.73209	9	42.3343	1.31777	-0.0459957	0.340107	1	10	51.2255	0.893101	8	50.3255	1.983	0.0178823	0.696467	0.885339	8	50.3255	1.983	9	42.3343	1.31777	0.188765	0.00789798	0.0102719	10	51.2255	0.893101	9	40.3871	1.73209	0.268362	0.000259802	0.000374715
LPC	LPC 0:0/16:0	9	7.57065	0.523859	9	7.68862	0.413144	-0.015344	0.545701	1	10	10.8063	0.334292	8	9.90364	0.568533	0.0911435	0.203071	0.713923	8	9.90364	0.568533	9	7.68862	0.413144	0.28809	0.00789798	0.0102719	10	10.8063	0.334292	9	7.57065	0.523859	0.427394	0.000259802	0.000374715
LPC	LPC 16:1	9	4.25696	0.396119	7	4.31786	0.4392	-0.0141034	0.837063	1	10	20.0639	1.22492	8	19.1546	1.71148	0.0474717	0.633438	0.838374	8	19.1546	1.71148	7	4.31786	0.4392	3.43613	0.0003108	0.000533817	10	20.0639	1.22492	9	4.25696	0.396119	3.71319	2.16502e-05	4.09352e-05
LPC	LPC 16:1/0:0	9	1.13517	0.095552	9	1.04696	0.0625758	0.0842556	0.604813	1	10	4.47683	0.19834	8	4.30304	0.30037	0.0403882	0.459756	0.777783	8	4.30304	0.30037	9	1.04696	0.0625758	3.11003	8.22707e-05	0.000171397	10	4.47683	0.19834	9	1.13517	0.095552	2.94374	2.16502e-05	4.09352e-05
LPC	LPC 0:0/16:1	9	0.384962	0.0375087	9	0.371876	0.0217904	0.0351872	0.931427	1	10	0.995376	0.0494446	8	0.966198	0.0831802	0.0301987	0.514786	0.787938	8	0.966198	0.0831802	9	0.371876	0.0217904	1.59817	8.22707e-05	0.000171397	10	0.995376	0.0494446	9	0.384962	0.0375087	1.58565	2.16502e-05	4.09352e-05
LPC	LPC 18:0	9	107.04	8.25968	9	101.164	4.81349	0.0580847	0.796174	1	10	180.666	7.26757	8	178.413	13.2752	0.012625	0.89675	0.95625	8	178.413	13.2752	9	101.164	4.81349	0.763611	0.000575895	0.000918981	10	180.666	7.26757	9	107.04	8.25968	0.687839	2.16502e-05	4.09352e-05
LPC	LPC 18:0/0:0	9	27.4618	1.40752	9	27.7083	1.55621	-0.00889405	0.796174	1	10	39.2339	1.26165	8	38.037	2.4396	0.0314677	0.828557	0.927489	8	38.037	2.4396	9	27.7083	1.55621	0.372768	0.00551213	0.00742653	10	39.2339	1.26165	9	27.4618	1.40752	0.428673	2.16502e-05	4.09352e-05
LPC	LPC 0:0/18:0	9	3.0505	0.264712	9	2.98215	0.249773	0.0229213	0.73044	1	10	5.9262	0.289501	8	5.41957	0.489022	0.0934812	0.359934	0.76546	8	5.41957	0.489022	9	2.98215	0.249773	0.817341	0.000987248	0.00153194	10	5.9262	0.289501	9	3.0505	0.264712	0.942699	2.16502e-05	4.09352e-05
LPC	LPC 18:1	9	39.5292	2.75744	9	37.5365	1.84778	0.0530862	0.931427	1	10	237.419	8.2328	8	224.493	11.9469	0.0575787	0.572604	0.825871	8	224.493	11.9469	9	37.5365	1.84778	4.98067	8.22707e-05	0.000171397	10	237.419	8.2328	9	39.5292	2.75744	5.00618	2.16502e-05	4.09352e-05
LPC	LPC 18:1/0:0	9	10.7893	0.872406	9	10.4229	0.413357	0.0351526	1	1	10	43.6075	1.22346	8	42.0413	2.30902	0.0372556	0.408245	0.76546	8	42.0413	2.30902	9	10.4229	0.413357	3.03354	8.22707e-05	0.000171397	10	43.6075	1.22346	9	10.7893	0.872406	3.04173	2.16502e-05	4.09352e-05
LPC	LPC 0:0/18:1	9	5.00299	0.526786	9	5.20345	0.122856	-0.0385246	0.297326	1	10	11.6333	0.44165	8	10.6384	0.60053	0.0935158	0.236985	0.730434	8	10.6384	0.60053	9	5.20345	0.122856	1.0445	8.22707e-05	0.000171397	10	11.6333	0.44165	9	5.00299	0.526786	1.32527	2.16502e-05	4.09352e-05
LPC	LPC 18:2	9	73.1648	3.89163	9	73.7376	2.04254	-0.00776752	0.796174	1	10	72.5586	2.47898	8	67.2527	3.74596	0.0788946	0.236985	0.730434	8	67.2527	3.74596	9	73.7376	2.04254	-0.0879456	0.23587	0.266687	10	72.5586	2.47898	9	73.1648	3.89163	-0.00828623	0.66072	0.678822
LPC	LPC 18:2/0:0	9	16.9793	0.906096	9	16.41	0.769143	0.0346928	0.931427	1	10	19.6604	0.738853	8	18.4943	1.32401	0.0630538	0.459756	0.777783	8	18.4943	1.32401	9	16.41	0.769143	0.127014	0.23587	0.266687	10	19.6604	0.738853	9	16.9793	0.906096	0.157905	0.0534759	0.0604627
LPC	LPC 0:0/18:2	9	9.99504	0.829485	9	10.9906	0.282412	-0.0905837	0.0399835	1	10	5.05728	0.275354	8	4.65823	0.300955	0.0856665	0.408245	0.76546	8	4.65823	0.300955	9	10.9906	0.282412	-0.576163	8.22707e-05	0.000171397	10	5.05728	0.275354	9	9.99504	0.829485	-0.494021	2.16502e-05	4.09352e-05
LPC	LPC 18:3/0:0	9	0.186208	0.0173911	9	0.175062	0.00871373	0.0636692	0.604813	1	10	0.58125	0.0402483	8	0.568902	0.0609662	0.0217049	0.633438	0.838374	8	0.568902	0.0609662	9	0.175062	0.00871373	2.24971	8.22707e-05	0.000171397	10	0.58125	0.0402483	9	0.186208	0.0173911	2.12151	2.16502e-05	4.09352e-05
LPC	LPC 0:0/18:3	9	0.124643	0.0166602	9	0.130274	0.00892797	-0.0432247	0.489428	1	10	0.183471	0.0125582	8	0.19615	0.018929	-0.0646392	0.761826	0.906936	8	0.19615	0.018929	9	0.130274	0.00892797	0.505672	0.00551213	0.00742653	10	0.183471	0.0125582	9	0.124643	0.0166602	0.471972	0.00567235	0.00725158
LPC	LPC 20:0/0:0	9	0.686428	0.191463	9	0.871746	0.165276	-0.212582	0.386508	1	10	1.72534	0.172677	8	1.73008	0.256904	-0.00274112	1	1	8	1.73008	0.256904	9	0.871746	0.165276	0.984615	0.0206499	0.0258124	10	1.72534	0.172677	9	0.686428	0.191463	1.5135	0.00210007	0.00276325
LPC	LPC 0:0/20:0	9	0.044671	0.0129738	9	0.0604544	0.0120712	-0.26108	0.222419	1	10	0.141596	0.0183716	8	0.138993	0.0244029	0.0187214	0.828557	0.927489	8	0.138993	0.0244029	9	0.0604544	0.0120712	1.29914	0.00789798	0.0102719	10	0.141596	0.0183716	9	0.044671	0.0129738	2.16974	0.000974258	0.00135314
LPC	LPC 20:1/0:0	9	0.377783	0.047744	9	0.418889	0.0443404	-0.098132	0.436281	1	10	2.04679	0.175386	8	1.91214	0.265157	0.0704196	0.459756	0.777783	8	1.91214	0.265157	9	0.418889	0.0443404	3.56478	8.22707e-05	0.000171397	10	2.04679	0.175386	9	0.377783	0.047744	4.41789	2.16502e-05	4.09352e-05
LPC	LPC 0:0/20:1	9	0.0794736	0.0119958	9	0.0852393	0.00785648	-0.0676414	0.386508	1	10	0.321842	0.0413363	8	0.297033	0.0646614	0.0835244	0.514786	0.787938	8	0.297033	0.0646614	9	0.0852393	0.00785648	2.48469	8.22707e-05	0.000171397	10	0.321842	0.0413363	9	0.0794736	0.0119958	3.04968	2.16502e-05	4.09352e-05
LPC	LPC 20:2/0:0	9	0.240886	0.0217246	9	0.217368	0.00973821	0.108193	0.604813	1	10	1.30472	0.0918344	8	1.213	0.132784	0.0756152	0.359934	0.76546	8	1.213	0.132784	9	0.217368	0.00973821	4.58037	8.22707e-05	0.000171397	10	1.30472	0.0918344	9	0.240886	0.0217246	4.41633	2.16502e-05	4.09352e-05
LPC	LPC 0:0/20:2	9	0.157453	0.0126353	9	0.153399	0.00755258	0.0264288	0.796174	1	10	0.231199	0.0190345	8	0.207585	0.0320209	0.113755	0.315417	0.76546	8	0.207585	0.0320209	9	0.153399	0.00755258	0.353237	0.113945	0.134228	10	0.231199	0.0190345	9	0.157453	0.0126353	0.468368	0.0132716	0.0160543
LPC	LPC 20:3	8	3.94407	0.443759	9	4.24951	0.292882	-0.0718773	0.480708	1	10	17.7999	1.15156	8	17.1182	0.958659	0.0398237	0.633438	0.838374	8	17.1182	0.958659	9	4.24951	0.292882	3.02828	8.22707e-05	0.000171397	10	17.7999	1.15156	8	3.94407	0.443759	3.51309	4.57059e-05	7.50645e-05
LPC	LPC 20:3/0:0	9	1.11869	0.122419	9	1.03066	0.0836799	0.0854125	0.73044	1	10	2.86201	0.140524	8	2.75479	0.211227	0.0389224	0.408245	0.76546	8	2.75479	0.211227	9	1.03066	0.0836799	1.67283	8.22707e-05	0.000171397	10	2.86201	0.140524	9	1.11869	0.122419	1.55835	2.16502e-05	4.09352e-05
LPC	LPC 0:0/20:3	9	0.939445	0.0728719	9	0.967308	0.0701094	-0.0288047	0.931427	1	10	0.922815	0.0528396	8	0.919438	0.0759289	0.0036724	0.761826	0.906936	8	0.919438	0.0759289	9	0.967308	0.0701094	-0.0494878	0.742986	0.753027	10	0.922815	0.0528396	9	0.939445	0.0728719	-0.0177023	0.719695	0.729421
LPC	LPC 20:4	9	15.2429	1.67794	9	14.5964	1.54617	0.0442955	0.863307	1	10	19.3562	1.09819	8	18.859	1.15705	0.026365	1	1	8	18.859	1.15705	9	14.5964	1.54617	0.292031	0.092719	0.11038	10	19.3562	1.09819	9	15.2429	1.67794	0.269846	0.0652536	0.0730451
LPC	LPC 20:4/0:0	9	2.80273	0.209359	9	2.6085	0.197326	0.0744605	0.436281	1	10	4.10828	0.221486	8	3.95257	0.27611	0.0393948	0.514786	0.787938	8	3.95257	0.27611	9	2.6085	0.197326	0.515262	0.00551213	0.00742653	10	4.10828	0.221486	9	2.80273	0.209359	0.46581	0.00145056	0.00193122
LPC	LPC 0:0/20:4	9	2.07176	0.130014	9	2.16549	0.1581	-0.0432843	0.796174	1	10	1.69518	0.101383	8	1.7127	0.143829	-0.0102326	0.89675	0.95625	8	1.7127	0.143829	9	2.16549	0.1581	-0.209093	0.092719	0.11038	10	1.69518	0.101383	9	2.07176	0.130014	-0.18177	0.0652536	0.0730451
LPC	LPC 20:5/0:0	9	0.604809	0.0525027	9	0.498158	0.0557918	0.21409	0.190251	1	10	0.941156	0.0979203	8	0.881626	0.106751	0.0675231	0.514786	0.787938	8	0.881626	0.106751	9	0.498158	0.0557918	0.769773	0.00789798	0.0102719	10	0.941156	0.0979203	9	0.604809	0.0525027	0.556123	0.0132716	0.0160543
LPC	LPC 0:0/20:5	9	0.455668	0.0314932	9	0.413475	0.0445819	0.102044	0.436281	1	10	0.415543	0.0473223	8	0.430989	0.0564775	-0.0358398	0.89675	0.95625	8	0.430989	0.0564775	9	0.413475	0.0445819	0.0423576	0.672974	0.691412	10	0.415543	0.0473223	9	0.455668	0.0314932	-0.0880585	0.400182	0.422727
LPC	LPC 22:0/0:0	9	0.309378	0.0402802	9	0.320914	0.0266449	-0.035947	0.604813	1	10	0.707182	0.0371758	8	0.678953	0.0728036	0.041577	0.633438	0.838374	8	0.678953	0.0728036	9	0.320914	0.0266449	1.11569	0.000329083	0.000544438	10	0.707182	0.0371758	9	0.309378	0.0402802	1.28582	4.33004e-05	7.50645e-05
LPC	LPC 0:0/22:0	9	0.0325693	0.00432009	9	0.0331992	0.00218552	-0.0189737	0.604813	1	10	0.0671959	0.0039798	8	0.0626486	0.00691043	0.0725835	0.572604	0.825871	8	0.0626486	0.00691043	9	0.0331992	0.00218552	0.887053	0.000329083	0.000544438	10	0.0671959	0.0039798	9	0.0325693	0.00432009	1.06317	0.000259802	0.000374715
LPC	LPC 22:1/0:0	9	0.0967908	0.0135145	9	0.103381	0.00978774	-0.0637429	0.489428	1	10	0.344498	0.0246326	8	0.314243	0.0368646	0.0962784	0.315417	0.76546	8	0.314243	0.0368646	9	0.103381	0.00978774	2.03967	8.22707e-05	0.000171397	10	0.344498	0.0246326	9	0.0967908	0.0135145	2.5592	2.16502e-05	4.09352e-05
LPC	LPC 0:0/22:1	9	0.0103907	0.00166159	9	0.0108153	0.000958062	-0.0392671	0.386508	1	10	0.0304852	0.00219741	8	0.0278051	0.00385283	0.0963876	0.203071	0.713923	8	0.0278051	0.00385283	9	0.0108153	0.000958062	1.5709	8.22707e-05	0.000171397	10	0.0304852	0.00219741	9	0.0103907	0.00166159	1.9339	2.16502e-05	4.09352e-05
LPC	LPC 22:2/0:0	9	0.0155378	0.0014315	9	0.0148554	0.000921547	0.0459395	0.666475	1	10	0.0315993	0.00188424	8	0.028855	0.00289115	0.0951051	0.408245	0.76546	8	0.028855	0.00289115	9	0.0148554	0.000921547	0.942394	8.22707e-05	0.000171397	10	0.0315993	0.00188424	9	0.0155378	0.0014315	1.0337	2.16502e-05	4.09352e-05
LPC	LPC 0:0/22:2	9	0.00390762	0.000565497	9	0.00388628	0.000373447	0.00549072	1	1	10	0.00527663	0.000383393	8	0.00494938	0.000740416	0.0661207	0.274281	0.761892	8	0.00494938	0.000740416	9	0.00388628	0.000373447	0.273551	0.423447	0.455864	10	0.00527663	0.000383393	9	0.00390762	0.000565497	0.350345	0.0434736	0.0494018
LPC	LPC 22:3/0:0	9	0.00966761	0.000676954	9	0.00853433	0.000392728	0.13279	0.093912	1	10	0.0788231	0.00663154	8	0.0696467	0.0079855	0.131756	0.459756	0.777783	8	0.0696467	0.0079855	9	0.00853433	0.000392728	7.16077	8.22707e-05	0.000171397	10	0.0788231	0.00663154	9	0.00966761	0.000676954	7.15332	2.16502e-05	4.09352e-05
LPC	LPC 0:0/22:3	9	0.00519965	0.000673526	9	0.00530279	0.000523447	-0.0194498	0.863307	1	10	0.021076	0.00166094	8	0.0194607	0.002599	0.0830058	0.359934	0.76546	8	0.0194607	0.002599	9	0.00530279	0.000523447	2.6699	8.22707e-05	0.000171397	10	0.021076	0.00166094	9	0.00519965	0.000673526	3.05336	2.16502e-05	4.09352e-05
LPC	LPC 22:4/0:0	9	0.0395634	0.00342507	9	0.0344183	0.00223459	0.149486	0.297326	1	10	0.193701	0.0169959	8	0.17888	0.0198532	0.0828533	0.572604	0.825871	8	0.17888	0.0198532	9	0.0344183	0.00223459	4.19725	8.22707e-05	0.000171397	10	0.193701	0.0169959	9	0.0395634	0.00342507	3.89598	2.16502e-05	4.09352e-05
LPC	LPC 0:0/22:4	9	0.0465914	0.00311373	9	0.0457498	0.00296553	0.018395	0.604813	1	10	0.0543719	0.0039153	8	0.0519272	0.0056544	0.0470809	0.761826	0.906936	8	0.0519272	0.0056544	9	0.0457498	0.00296553	0.135024	0.423447	0.455864	10	0.0543719	0.0039153	9	0.0465914	0.00311373	0.166995	0.182316	0.19817
LPC	LPC 22:5/0:0	9	0.325881	0.0316128	9	0.323076	0.0207018	0.00868025	0.931427	1	10	0.872709	0.0711392	8	0.848566	0.0802061	0.0284512	0.965401	0.9964	8	0.848566	0.0802061	9	0.323076	0.0207018	1.62652	8.22707e-05	0.000171397	10	0.872709	0.0711392	9	0.325881	0.0316128	1.678	2.16502e-05	4.09352e-05
LPC	LPC 0:0/22:5	9	0.317529	0.0276514	9	0.355161	0.0208672	-0.105957	0.386508	1	10	0.260021	0.0218746	8	0.224462	0.0258926	0.158417	0.203071	0.713923	8	0.224462	0.0258926	9	0.355161	0.0208672	-0.367999	0.000987248	0.00153194	10	0.260021	0.0218746	9	0.317529	0.0276514	-0.181113	0.356232	0.378076
LPC	LPC 22:6	9	13.2639	0.785	9	13.5784	0.810821	-0.0231595	1	1	10	13.5805	0.901699	8	12.7124	1.17186	0.0682919	0.633438	0.838374	8	12.7124	1.17186	9	13.5784	0.810821	-0.0637762	0.742986	0.753027	10	13.5805	0.901699	9	13.2639	0.785	0.0238727	0.719695	0.729421
LPC	LPC 22:6/0:0	9	2.7395	0.184372	9	2.65517	0.135201	0.0317603	0.666475	1	10	3.73038	0.236187	8	3.61604	0.265139	0.0316187	0.696467	0.885339	8	3.61604	0.265139	9	2.65517	0.135201	0.361888	0.00370218	0.00523893	10	3.73038	0.236187	9	2.7395	0.184372	0.361702	0.00567235	0.00725158
LPC	LPC 0:0/22:6	9	2.30337	0.14491	9	2.52914	0.120878	-0.089266	0.386508	1	10	1.70675	0.110448	8	1.72774	0.141102	-0.0121509	0.828557	0.927489	8	1.72774	0.141102	9	2.52914	0.120878	-0.316864	0.00156314	0.00228381	10	1.70675	0.110448	9	2.30337	0.14491	-0.259021	0.00145056	0.00193122
LPC	Total LPC	9	581.982	29.5035	9	584.404	17.8646	-0.00414527	0.796174	1	10	1113.45	28.9455	8	1058.93	46.3776	0.0514906	0.408245	0.76546	8	1058.93	46.3776	9	584.404	17.8646	0.811978	8.22707e-05	0.000171397	10	1113.45	28.9455	9	581.982	29.5035	0.913208	2.16502e-05	4.09352e-05
LPE	LPE 16:0	8	3.28214	0.209877	9	3.32869	0.348625	-0.0139857	0.672974	1	10	7.20686	0.382697	8	6.51293	0.470266	0.106546	0.359934	0.76546	8	6.51293	0.470266	9	3.32869	0.348625	0.956603	0.000164541	0.000305965	10	7.20686	0.382697	8	3.28214	0.209877	1.19578	4.57059e-05	7.50645e-05
LPE	LPE 16:0/0:0	9	5.18146	0.605503	9	4.78873	0.714836	0.0820118	0.796174	1	10	11.1372	1.33721	8	8.85012	1.42041	0.258422	0.315417	0.76546	8	8.85012	1.42041	9	4.78873	0.714836	0.848116	0.0359523	0.0442036	10	11.1372	1.33721	9	5.18146	0.605503	1.14943	0.000649505	0.000919111
LPE	LPE 16:1/0:0	8	0.0566535	0.0120985	6	0.0498785	0.0215983	0.13583	0.490842	1	10	0.225781	0.0423673	8	0.226583	0.0538415	-0.00353831	0.965401	0.9964	8	0.226583	0.0538415	6	0.0498785	0.0215983	3.5427	0.004662	0.00655594	10	0.225781	0.0423673	8	0.0566535	0.0120985	2.9853	0.000548471	0.000786026
LPE	LPE 18:0	8	4.30272	0.332881	9	3.17172	0.29951	0.356587	0.0273961	1	10	9.51438	0.861098	8	8.5778	0.964081	0.109187	0.633438	0.838374	8	8.5778	0.964081	9	3.17172	0.29951	1.70446	8.22707e-05	0.000171397	10	9.51438	0.861098	8	4.30272	0.332881	1.21125	0.000182824	0.000276076
LPE	LPE 18:0/0:0	9	6.70586	0.731694	9	5.75796	0.932068	0.164626	0.545701	1	10	17.2086	2.14532	8	13.9265	1.50645	0.235669	0.203071	0.713923	8	13.9265	1.50645	9	5.75796	0.932068	1.41866	0.00156314	0.00228381	10	17.2086	2.14532	9	6.70586	0.731694	1.5662	0.00145056	0.00193122
LPE	LPE 0:0/18:0	7	0.0375665	0.00433501	4	0.0577554	0.0208219	-0.349559	0.648485	1	10	0.107627	0.0128749	8	0.076417	0.0114686	0.40842	0.101102	0.631884	8	0.076417	0.0114686	4	0.0577554	0.0208219	0.323113	0.682828	0.698347	10	0.107627	0.0128749	7	0.0375665	0.00433501	1.86498	0.000102838	0.000162948
LPE	LPE 18:1/0:0	9	1.2626	0.188802	9	1.12736	0.194501	0.119955	0.604813	1	10	4.75818	0.513386	8	3.8868	0.426871	0.224189	0.315417	0.76546	8	3.8868	0.426871	9	1.12736	0.194501	2.44769	8.22707e-05	0.000171397	10	4.75818	0.513386	9	1.2626	0.188802	2.76856	2.16502e-05	4.09352e-05
LPE	LPE 0:0/18:1	9	0.0488629	0.00973725	9	0.0447212	0.00716829	0.0926118	0.931427	1	10	0.146498	0.0310971	8	0.0835514	0.0219034	0.753389	0.101102	0.631884	8	0.0835514	0.0219034	9	0.0447212	0.00716829	0.868272	0.321267	0.354339	10	0.146498	0.0310971	9	0.0488629	0.00973725	1.99814	0.0132716	0.0160543
LPE	LPE 18:2/0:0	9	0.834011	0.122362	9	0.696441	0.0974089	0.197532	0.489428	1	10	1.25354	0.114212	8	0.894515	0.11157	0.401365	0.0675991	0.543207	8	0.894515	0.11157	9	0.696441	0.0974089	0.284409	0.276594	0.30962	10	1.25354	0.114212	9	0.834011	0.122362	0.50303	0.0220182	0.0258026
LPE	LPE 0:0/18:2	9	0.0603723	0.0122416	8	0.0648811	0.0195992	-0.069494	0.888359	1	7	0.0358699	0.00954466	4	0.0515374	0.0122674	-0.304002	0.315152	0.76546	4	0.0515374	0.0122674	8	0.0648811	0.0195992	-0.205664	1	1	7	0.0358699	0.00954466	9	0.0603723	0.0122416	-0.405854	0.0311189	0.0359064
LPE	LPE 18:3/0:0	8	0.115904	0.0255124	9	0.107291	0.0240507	0.0802805	0.742986	1	10	0.12254	0.0251621	7	0.100001	0.00811899	0.225395	0.600884	0.838374	7	0.100001	0.00811899	9	0.107291	0.0240507	-0.0679475	0.407867	0.443334	10	0.12254	0.0251621	8	0.115904	0.0255124	0.0572556	0.828557	0.835988
LPE	LPE 20:3/0:0	9	0.120165	0.0152598	9	0.157425	0.0335929	-0.236684	0.604813	1	10	0.768821	0.136413	8	0.469675	0.0454327	0.636921	0.0434206	0.533418	8	0.469675	0.0454327	9	0.157425	0.0335929	1.98349	0.000329083	0.000544438	10	0.768821	0.136413	9	0.120165	0.0152598	5.39805	2.16502e-05	4.09352e-05
LPE	LPE 20:4/0:0	9	0.593762	0.0736457	9	0.4951	0.0903985	0.199276	0.386508	1	10	2.19281	0.346675	8	1.32171	0.142568	0.659071	0.00854701	0.4995	8	1.32171	0.142568	9	0.4951	0.0903985	1.66958	0.000164541	0.000305965	10	2.19281	0.346675	9	0.593762	0.0736457	2.69308	2.16502e-05	4.09352e-05
LPE	LPE 0:0/20:4	9	0.122773	0.0124316	9	0.12985	0.0186096	-0.0545018	0.604813	1	10	0.09425	0.0136844	8	0.0671391	0.0122281	0.403802	0.203071	0.713923	8	0.0671391	0.0122281	9	0.12985	0.0186096	-0.482947	0.0273961	0.034056	10	0.09425	0.0136844	9	0.122773	0.0124316	-0.23232	0.0947195	0.104985
LPE	LPE 20:5/0:0	8	0.12293	0.0186607	9	0.080065	0.0187423	0.535372	0.092719	1	10	0.189943	0.0364684	8	0.153327	0.0280039	0.238808	0.359934	0.76546	8	0.153327	0.0280039	9	0.080065	0.0187423	0.915037	0.0206499	0.0258124	10	0.189943	0.0364684	8	0.12293	0.0186607	0.545139	0.101102	0.110965
LPE	LPE 22:5/0:0	8	0.0674707	0.0109892	5	0.064823	0.0144398	0.0408442	0.943279	1	10	0.199557	0.0270177	8	0.15791	0.0132144	0.263741	0.274281	0.761892	8	0.15791	0.0132144	5	0.064823	0.0144398	1.43601	0.001554	0.00228381	10	0.199557	0.0270177	8	0.0674707	0.0109892	1.95768	9.14119e-05	0.000147969
LPE	LPE 22:6/0:0	9	0.734543	0.0980161	9	0.788015	0.175872	-0.067856	0.863307	1	10	1.94819	0.176011	8	1.4277	0.0742696	0.364568	0.01554	0.4995	8	1.4277	0.0742696	9	0.788015	0.175872	0.811762	0.0152201	0.0194575	10	1.94819	0.176011	9	0.734543	0.0980161	1.65224	4.33004e-05	7.50645e-05
LPE	LPE 0:0/22:6	9	0.290212	0.0308975	9	0.285747	0.0520063	0.0156267	0.796174	1	10	0.140968	0.0184992	8	0.128763	0.0165219	0.0947809	0.633438	0.838374	8	0.128763	0.0165219	9	0.285747	0.0520063	-0.549379	0.0206499	0.0258124	10	0.140968	0.0184992	9	0.290212	0.0308975	-0.514259	0.000649505	0.000919111
LPE	Total LPE	9	23.0486	2.09082	9	21.1117	1.96301	0.0917424	0.436281	1	10	57.2408	4.71364	8	46.8747	3.51305	0.221144	0.14571	0.713923	8	46.8747	3.51305	9	21.1117	1.96301	1.22032	0.000575895	0.000918981	10	57.2408	4.71364	9	23.0486	2.09082	1.48349	4.33004e-05	7.50645e-05
LPG	LPG 16:0/0:0	9	0.0056174	0.000485307	9	0.00497702	0.000610623	0.128668	0.436281	1	10	0.0198055	0.0011853	8	0.016952	0.00130396	0.168323	0.101102	0.631884	8	0.016952	0.00130396	9	0.00497702	0.000610623	2.40606	8.22707e-05	0.000171397	10	0.0198055	0.0011853	9	0.0056174	0.000485307	2.52573	2.16502e-05	4.09352e-05
LPG	LPG 18:0/0:0	9	0.00751584	0.00080029	9	0.0053733	0.00105933	0.398736	0.0625257	1	10	0.0202095	0.0013382	8	0.0181816	0.00158619	0.111532	0.459756	0.777783	8	0.0181816	0.00158619	9	0.0053733	0.00105933	2.3837	0.000164541	0.000305965	10	0.0202095	0.0013382	9	0.00751584	0.00080029	1.68892	2.16502e-05	4.09352e-05
LPG	LPG 18:1	8	10.7027	2.8715	9	12.1861	4.09548	-0.121727	0.888359	1	10	15.6985	4.36746	8	12.8034	3.56029	0.226121	0.828557	0.927489	8	12.8034	3.56029	9	12.1861	4.09548	0.0506569	0.672974	0.691412	10	15.6985	4.36746	8	10.7027	2.8715	0.466779	0.696467	0.712296
LPG	LPG 18:1/0:0	9	0.00789016	0.0007128	9	0.00867072	0.00128421	-0.0900227	1	1	10	0.0647777	0.00421443	8	0.0524365	0.00151597	0.235355	0.011655	0.4995	8	0.0524365	0.00151597	9	0.00867072	0.00128421	5.04754	8.22707e-05	0.000171397	10	0.0647777	0.00421443	9	0.00789016	0.0007128	7.20993	2.16502e-05	4.09352e-05
LPG	LPG 18:2/0:0	9	0.00697343	0.000363029	9	0.0063395	0.000355437	0.0999968	0.222419	1	10	0.0127456	0.00078295	8	0.0112743	0.00103678	0.130491	0.514786	0.787938	8	0.0112743	0.00103678	9	0.0063395	0.000355437	0.77843	0.000987248	0.00153194	10	0.0127456	0.00078295	9	0.00697343	0.000363029	0.827732	2.16502e-05	4.09352e-05
LPG	Total LPG	9	9.54153	2.79785	9	12.2115	4.09585	-0.218641	0.863307	1	10	15.8161	4.36564	8	12.9023	3.55916	0.225838	0.828557	0.927489	8	12.9023	3.55916	9	12.2115	4.09585	0.0565693	0.672974	0.691412	10	15.8161	4.36564	9	9.54153	2.79785	0.657603	0.446968	0.469943
LPI	LPI 16:0/0:0	9	0.0315544	0.00193508	9	0.0312094	0.00278249	0.0110568	0.73044	1	10	0.114236	0.00503116	8	0.0980356	0.00604586	0.165247	0.0545272	0.533418	8	0.0980356	0.00604586	9	0.0312094	0.00278249	2.14122	8.22707e-05	0.000171397	10	0.114236	0.00503116	9	0.0315544	0.00193508	2.62027	2.16502e-05	4.09352e-05
LPI	LPI 0:0/16:0	8	0.00549926	0.000432011	7	0.00549595	0.000425626	0.000602503	0.866511	1	9	0.00963217	0.00152253	8	0.00695397	0.000675195	0.385132	0.199589	0.713923	8	0.00695397	0.000675195	7	0.00549595	0.000425626	0.26529	0.151981	0.17718	9	0.00963217	0.00152253	8	0.00549926	0.000432011	0.751539	0.0206499	0.0244539
LPI	LPI 0:0/16:1	3	0.00476376	0.000700877	6	0.00414587	0.000629238	0.149037	0.714286	1	10	0.0146996	0.0012995	8	0.011795	0.00157646	0.246256	0.315417	0.76546	8	0.011795	0.00157646	6	0.00414587	0.000629238	1.84499	0.002664	0.00379367	10	0.0146996	0.0012995	3	0.00476376	0.000700877	2.08571	0.00699301	0.00888942
LPI	LPI 18:0/0:0	9	0.295109	0.0217687	9	0.262771	0.0184049	0.123066	0.386508	1	10	1.03899	0.0654136	8	0.847385	0.051863	0.226107	0.0675991	0.543207	8	0.847385	0.051863	9	0.262771	0.0184049	2.22481	8.22707e-05	0.000171397	10	1.03899	0.0654136	9	0.295109	0.0217687	2.52069	2.16502e-05	4.09352e-05
LPI	LPI 0:0/18:0	8	0.00957442	0.00135189	9	0.00813205	0.00104192	0.177369	0.423447	1	10	0.0415151	0.00322759	8	0.0358222	0.00407439	0.15892	0.359934	0.76546	8	0.0358222	0.00407439	9	0.00813205	0.00104192	3.40506	8.22707e-05	0.000171397	10	0.0415151	0.00322759	8	0.00957442	0.00135189	3.33604	4.57059e-05	7.50645e-05
LPI	LPI 18:1/0:0	9	0.0246006	0.00240211	9	0.0213213	0.00247382	0.153802	0.436281	1	10	0.399728	0.0321181	8	0.277989	0.0124543	0.437924	0.00137118	0.308515	8	0.277989	0.0124543	9	0.0213213	0.00247382	12.0381	8.22707e-05	0.000171397	10	0.399728	0.0321181	9	0.0246006	0.00240211	15.2487	2.16502e-05	4.09352e-05
LPI	LPI 0:0/18:1	9	0.0171912	0.00163844	9	0.0189914	0.00239403	-0.094791	0.436281	1	10	0.119926	0.0112694	8	0.103895	0.0081235	0.154299	0.359934	0.76546	8	0.103895	0.0081235	9	0.0189914	0.00239403	4.47066	8.22707e-05	0.000171397	10	0.119926	0.0112694	9	0.0171912	0.00163844	5.97605	2.16502e-05	4.09352e-05
LPI	LPI 18:2/0:0	9	0.0636238	0.00617702	9	0.049064	0.00204178	0.296751	0.0244344	1	10	0.0931828	0.00862556	8	0.0723777	0.00325699	0.287451	0.0675991	0.543207	8	0.0723777	0.00325699	9	0.049064	0.00204178	0.475168	8.22707e-05	0.000171397	10	0.0931828	0.00862556	9	0.0636238	0.00617702	0.464589	0.0101323	0.0126654
LPI	LPI 0:0/18:2	9	0.0753081	0.00530718	9	0.0691584	0.00418799	0.0889219	0.386508	1	10	0.0428197	0.00325713	8	0.0428577	0.00463073	-0.000885342	0.965401	0.9964	8	0.0428577	0.00463073	9	0.0691584	0.00418799	-0.380297	0.00246812	0.00353711	10	0.0428197	0.00325713	9	0.0753081	0.00530718	-0.431406	0.000151551	0.000230399
LPI	LPI 20:3/0:0	9	0.0403568	0.00775468	9	0.0315955	0.0024496	0.277296	0.604813	1	10	0.45825	0.0314699	8	0.3786	0.0355531	0.21038	0.121989	0.703783	8	0.3786	0.0355531	9	0.0315955	0.0024496	10.9827	8.22707e-05	0.000171397	10	0.45825	0.0314699	9	0.0403568	0.00775468	10.355	2.16502e-05	4.09352e-05
LPI	LPI 0:0/20:3	9	0.0512879	0.00230406	9	0.051012	0.00421111	0.00540814	0.931427	1	10	0.165063	0.0171186	8	0.141283	0.00650018	0.168313	0.315417	0.76546	8	0.141283	0.00650018	9	0.051012	0.00421111	1.76961	8.22707e-05	0.000171397	10	0.165063	0.0171186	9	0.0512879	0.00230406	2.21837	2.16502e-05	4.09352e-05
LPI	LPI 20:4/0:0	9	0.321269	0.0538475	9	0.251293	0.0262464	0.278466	0.340107	1	10	0.796491	0.0708481	8	0.641632	0.0533599	0.241352	0.14571	0.713923	8	0.641632	0.0533599	9	0.251293	0.0262464	1.55332	8.22707e-05	0.000171397	10	0.796491	0.0708481	9	0.321269	0.0538475	1.4792	0.000259802	0.000374715
LPI	LPI 0:0/20:4	9	0.313774	0.0210398	9	0.322417	0.0223064	-0.0268085	0.545701	1	10	0.351293	0.0258752	8	0.297512	0.0258083	0.180767	0.203071	0.713923	8	0.297512	0.0258083	9	0.322417	0.0223064	-0.0772444	0.541423	0.571926	10	0.351293	0.0258752	9	0.313774	0.0210398	0.119574	0.211024	0.228271
LPI	LPI 20:5/0:0	9	0.0124641	0.0020492	9	0.010094	0.00133088	0.234801	0.545701	1	10	0.0285188	0.003706	8	0.023774	0.00285848	0.199581	0.572604	0.825871	8	0.023774	0.00285848	9	0.010094	0.00133088	1.35525	0.000329083	0.000544438	10	0.0285188	0.003706	9	0.0124641	0.0020492	1.28808	0.00145056	0.00193122
LPI	LPI 22:5/0:0	8	0.00693828	0.000724882	9	0.00584123	0.000927705	0.187811	0.199589	1	10	0.0328048	0.00296783	8	0.0249178	0.00177851	0.316522	0.0342794	0.533418	8	0.0249178	0.00177851	9	0.00584123	0.000927705	3.26584	8.22707e-05	0.000171397	10	0.0328048	0.00296783	8	0.00693828	0.000724882	3.72809	4.57059e-05	7.50645e-05
LPI	LPI 0:0/22:5	9	0.00649664	0.00116491	7	0.00634678	0.00102377	0.0236112	0.918182	1	10	0.0120778	0.00169887	8	0.00956083	0.00166804	0.263263	0.203071	0.713923	8	0.00956083	0.00166804	7	0.00634678	0.00102377	0.506406	0.231857	0.264811	10	0.0120778	0.00169887	9	0.00649664	0.00116491	0.859091	0.0279287	0.0323916
LPI	LPI 22:6/0:0	9	0.0187608	0.00231147	9	0.0171387	0.00135491	0.0946505	0.666475	1	10	0.0708616	0.00608535	8	0.0540871	0.00466076	0.310139	0.0434206	0.533418	8	0.0540871	0.00466076	9	0.0171387	0.00135491	2.15585	8.22707e-05	0.000171397	10	0.0708616	0.00608535	9	0.0187608	0.00231147	2.7771	2.16502e-05	4.09352e-05
LPI	LPI 0:0/22:6	9	0.0240358	0.00245616	9	0.0219396	0.0019066	0.095548	0.73044	1	10	0.0265639	0.00189922	8	0.0250158	0.00275919	0.0618841	0.828557	0.927489	8	0.0250158	0.00275919	9	0.0219396	0.0019066	0.140213	0.321267	0.354339	10	0.0265639	0.00189922	9	0.0240358	0.00245616	0.105177	0.496698	0.517394
LPI	Total LPI	9	1.31699	0.102113	9	1.18395	0.0536061	0.112363	0.386508	1	10	3.81568	0.186367	8	3.0935	0.162722	0.233454	0.01554	0.4995	8	3.0935	0.162722	9	1.18395	0.0536061	1.61285	8.22707e-05	0.000171397	10	3.81568	0.186367	9	1.31699	0.102113	1.89729	2.16502e-05	4.09352e-05
LSM	Lyso SM(d18:1)	9	0.00590411	0.000422141	9	0.0055596	0.000424981	0.0619657	0.436281	1	10	0.0136076	0.00149456	8	0.0121645	0.00124164	0.118632	0.828557	0.927489	8	0.0121645	0.00124164	9	0.0055596	0.000424981	1.18801	0.00551213	0.00742653	10	0.0136076	0.00149456	9	0.00590411	0.000422141	1.30476	2.16502e-05	4.09352e-05
LSM	Total LSM	9	0.00590411	0.000422141	9	0.0055596	0.000424981	0.0619657	0.436281	1	10	0.0136076	0.00149456	8	0.0121645	0.00124164	0.118632	0.828557	0.927489	8	0.0121645	0.00124164	9	0.0055596	0.000424981	1.18801	0.00551213	0.00742653	10	0.0136076	0.00149456	9	0.00590411	0.000422141	1.30476	2.16502e-05	4.09352e-05
LacCer	LacCer d18:1/16:0	9	1.10565	0.107612	9	0.800259	0.0734966	0.381612	0.0314685	1	10	6.01318	0.394201	8	4.599	0.395136	0.307498	0.0434206	0.533418	8	4.599	0.395136	9	0.800259	0.0734966	4.74689	8.22707e-05	0.000171397	10	6.01318	0.394201	9	1.10565	0.107612	4.43861	2.16502e-05	4.09352e-05
LacCer	LacCer d18:1/18:0	9	0.100465	0.00932693	9	0.0702155	0.0104868	0.430814	0.0625257	1	10	0.528862	0.0508829	8	0.426553	0.0479934	0.239851	0.236985	0.730434	8	0.426553	0.0479934	9	0.0702155	0.0104868	5.07491	8.22707e-05	0.000171397	10	0.528862	0.0508829	9	0.100465	0.00932693	4.26412	2.16502e-05	4.09352e-05
LacCer	LacCer d18:1/20:0	9	0.0944777	0.0115207	9	0.0801228	0.00965274	0.179161	0.604813	1	10	0.448597	0.047579	8	0.350005	0.0398042	0.281688	0.0545272	0.533418	8	0.350005	0.0398042	9	0.0801228	0.00965274	3.36835	8.22707e-05	0.000171397	10	0.448597	0.047579	9	0.0944777	0.0115207	3.74817	2.16502e-05	4.09352e-05
LacCer	LacCer d18:1/22:0	9	0.619135	0.0440548	9	0.521167	0.0500286	0.187978	0.113492	1	10	2.95521	0.175587	8	2.28271	0.245936	0.294606	0.0266466	0.533418	8	2.28271	0.245936	9	0.521167	0.0500286	3.38	8.22707e-05	0.000171397	10	2.95521	0.175587	9	0.619135	0.0440548	3.77313	2.16502e-05	4.09352e-05
LacCer	LacCer d18:1/23:0	9	0.233096	0.0271405	9	0.162584	0.0215494	0.433693	0.0625257	1	10	1.61066	0.147807	8	1.30009	0.180775	0.238888	0.172814	0.713923	8	1.30009	0.180775	9	0.162584	0.0215494	6.9964	8.22707e-05	0.000171397	10	1.61066	0.147807	9	0.233096	0.0271405	5.90988	2.16502e-05	4.09352e-05
LacCer	LacCer d18:1/24:0	9	0.434153	0.0371948	9	0.354834	0.0331891	0.223538	0.222419	1	10	3.21763	0.250175	8	2.31423	0.30003	0.390369	0.0342794	0.533418	8	2.31423	0.30003	9	0.354834	0.0331891	5.52201	8.22707e-05	0.000171397	10	3.21763	0.250175	9	0.434153	0.0371948	6.41129	2.16502e-05	4.09352e-05
LacCer	LacCer d18:1/24:1	9	1.37227	0.116987	9	0.965252	0.102054	0.421666	0.0314685	1	10	6.65451	0.57046	8	4.63606	0.567568	0.43538	0.0342794	0.533418	8	4.63606	0.567568	9	0.965252	0.102054	3.80295	8.22707e-05	0.000171397	10	6.65451	0.57046	9	1.37227	0.116987	3.84928	2.16502e-05	4.09352e-05
LacCer	LacCer d18:1/26:1	4	0.012422	0.00269159	5	0.00799416	0.00108333	0.553888	0.285714	1	10	0.0241683	0.00336958	8	0.01559	0.00199209	0.550242	0.0675991	0.543207	8	0.01559	0.00199209	5	0.00799416	0.00108333	0.950174	0.018648	0.0237051	10	0.0241683	0.00336958	4	0.012422	0.00269159	0.945599	0.023976	0.0279513
LacCer	Total LacCer	9	3.96476	0.325168	9	2.95888	0.27729	0.339955	0.0399835	1	10	21.4528	1.47165	8	15.9242	1.63755	0.347181	0.020522	0.533418	8	15.9242	1.63755	9	2.95888	0.27729	4.38185	8.22707e-05	0.000171397	10	21.4528	1.47165	9	3.96476	0.325168	4.41087	2.16502e-05	4.09352e-05
PC	PC 14:0_16:0	5	3.93096	0.411153	5	3.54969	0.26185	0.107408	0.420635	1	10	31.5968	1.66542	8	28.9436	2.75591	0.0916687	0.274281	0.761892	8	28.9436	2.75591	5	3.54969	0.26185	7.15383	0.001554	0.00228381	10	31.5968	1.66542	5	3.93096	0.411153	7.03794	0.000666001	0.000930746
PC	PC 16:0_16:0	9	54.886	5.04069	9	54.1568	5.47431	0.0134636	1	1	10	165.093	8.29267	8	141.119	13.0405	0.169887	0.172814	0.713923	8	141.119	13.0405	9	54.1568	5.47431	1.60574	0.000575895	0.000918981	10	165.093	8.29267	9	54.886	5.04069	2.00793	2.16502e-05	4.09352e-05
PC	PC 16:0_16:1	9	14.3013	1.30365	9	15.4233	1.72482	-0.0727481	0.73044	1	10	125.483	9.52417	8	121.466	13.5582	0.0330718	0.633438	0.838374	8	121.466	13.5582	9	15.4233	1.72482	6.87547	8.22707e-05	0.000171397	10	125.483	9.52417	9	14.3013	1.30365	7.77423	2.16502e-05	4.09352e-05
PC	PC 16:0_18:1	9	226.55	15.398	9	244.849	29.3268	-0.0747371	0.863307	1	10	1309.98	67.7961	8	1308.93	79.0622	0.000802986	1	1	8	1308.93	79.0622	9	244.849	29.3268	4.34586	8.22707e-05	0.000171397	10	1309.98	67.7961	9	226.55	15.398	4.7823	2.16502e-05	4.09352e-05
PC	PC 16:0_18:2	9	459.063	19.5585	9	498.897	49.8494	-0.0798431	0.863307	1	10	559.851	37.6103	8	541.95	35.7555	0.0330309	0.965401	0.9964	8	541.95	35.7555	9	498.897	49.8494	0.0862973	0.605841	0.636983	10	559.851	37.6103	9	459.063	19.5585	0.219551	0.0220182	0.0258026
PC	PC 16:0_20:3	8	27.5132	1.64491	9	28.8299	3.13434	-0.0456726	0.814809	1	10	119.468	6.58034	8	115.959	7.03982	0.0302666	0.761826	0.906936	8	115.959	7.03982	9	28.8299	3.13434	3.02216	8.22707e-05	0.000171397	10	119.468	6.58034	8	27.5132	1.64491	3.34222	4.57059e-05	7.50645e-05
PC	PC 16:0_20:4	9	70.923	3.86637	9	73.9306	6.32873	-0.0406811	0.73044	1	10	123.473	6.07811	8	118.526	5.70994	0.0417344	0.408245	0.76546	8	118.526	5.70994	9	73.9306	6.32873	0.603213	0.000575895	0.000918981	10	123.473	6.07811	9	70.923	3.86637	0.740946	0.000151551	0.000230399
PC	PC 16:0_20:5	9	8.61778	0.817258	9	8.64567	0.992328	-0.00322555	1	1	10	17.9525	0.705509	7	19.9145	1.61638	-0.0985234	0.474702	0.787938	7	19.9145	1.61638	9	8.64567	0.992328	1.30341	0.000174825	0.000317223	10	17.9525	0.705509	9	8.61778	0.817258	1.08319	4.33004e-05	7.50645e-05
PC	PC 16:0_22:6	9	50.9735	5.56122	9	63.125	5.56208	-0.1925	0.436281	1	10	64.1484	3.29834	8	60.6196	3.67152	0.0582124	0.633438	0.838374	8	60.6196	3.67152	9	63.125	5.56208	-0.0396905	0.962567	0.966864	10	64.1484	3.29834	9	50.9735	5.56122	0.258465	0.1333	0.145595
PC	PC 16:1_18:1	6	6.88991	1.13927	5	5.85946	0.973092	0.175859	0.792208	1	10	56.8042	4.85726	8	53.8476	5.95549	0.0549062	0.572604	0.825871	8	53.8476	5.95549	5	5.85946	0.973092	8.18985	0.001554	0.00228381	10	56.8042	4.85726	6	6.88991	1.13927	7.24455	0.00024975	0.000369696
PC	PC 18:0_18:1	7	32.7154	3.75256	8	28.9216	3.00669	0.131173	0.463403	1	10	447.458	21.3253	8	407.658	42.2315	0.0976306	0.572604	0.825871	8	407.658	42.2315	8	28.9216	3.00669	13.0953	0.0001554	0.000305965	10	447.458	21.3253	7	32.7154	3.75256	12.6773	0.000102838	0.000162948
PC	PC 18:0_18:2	9	260.996	14.6055	9	258.565	18.3447	0.0094003	1	1	10	322.068	19.0131	8	282.817	27.6745	0.138787	0.514786	0.787938	8	282.817	27.6745	9	258.565	18.3447	0.0937909	0.321267	0.354339	10	322.068	19.0131	9	260.996	14.6055	0.233995	0.0132716	0.0160543
PC	PC 18:0_20:3	7	16.5249	1.57932	8	16.2512	0.667546	0.0168387	0.955089	1	10	58.3981	3.98331	7	53.9652	6.36212	0.082144	0.474702	0.787938	7	53.9652	6.36212	8	16.2512	0.667546	2.32069	0.0003108	0.000533817	10	58.3981	3.98331	7	16.5249	1.57932	2.53396	0.000102838	0.000162948
PC	PC 18:0_20:4	9	42.4487	3.71421	9	42.9942	3.85318	-0.0126866	0.931427	1	10	57.3996	3.35734	8	56.6592	5.97197	0.0130675	0.89675	0.95625	8	56.6592	5.97197	9	42.9942	3.85318	0.317834	0.0359523	0.0442036	10	57.3996	3.35734	9	42.4487	3.71421	0.35221	0.00762086	0.00963311
PC	PC 18:0_20:5	6	4.52283	0.544766	5	3.82857	0.464267	0.181336	0.329004	1	10	6.68653	0.743204	6	6.73848	1.02881	-0.0077092	0.712787	0.900995	6	6.73848	1.02881	5	3.82857	0.464267	0.760048	0.0519481	0.0635234	10	6.68653	0.743204	6	4.52283	0.544766	0.478393	0.010989	0.0136604
PC	PC 18:0_22:6	9	16.9561	1.13688	9	17.7999	1.6371	-0.0474064	0.545701	1	10	19.6599	2.04926	8	19.5912	2.4664	0.00350656	0.696467	0.885339	8	19.5912	2.4664	9	17.7999	1.6371	0.100634	0.672974	0.691412	10	19.6599	2.04926	9	16.9561	1.13688	0.159459	0.356232	0.378076
PC	PC 18:1_18:1	8	8.52471	1.39467	7	7.95001	1.00846	0.0722892	0.53582	1	10	150.609	9.93694	8	136.935	14.9599	0.0998601	0.459756	0.777783	8	136.935	14.9599	7	7.95001	1.00846	16.2245	0.0003108	0.000533817	10	150.609	9.93694	8	8.52471	1.39467	16.6674	4.57059e-05	7.50645e-05
PC	PC 18:1_18:2	9	32.4301	3.72118	9	29.4048	2.16419	0.102885	0.604813	1	10	83.0546	8.55051	7	97.0676	8.23604	-0.144364	0.269848	0.761892	7	97.0676	8.23604	9	29.4048	2.16419	2.30108	0.000174825	0.000317223	10	83.0546	8.55051	9	32.4301	3.72118	1.56103	0.000151551	0.000230399
PC	PC 18:1_20:4	6	6.56211	0.750936	7	5.82307	0.858433	0.126917	0.628205	1	10	18.6274	1.33061	8	18.5167	1.8323	0.00597823	0.828557	0.927489	8	18.5167	1.8323	7	5.82307	0.858433	2.17989	0.0003108	0.000533817	10	18.6274	1.33061	6	6.56211	0.750936	1.83863	0.00024975	0.000369696
PC	PC 18:2_18:2	9	5.29987	0.657116	9	4.544	0.940138	0.166346	0.436281	1	8	5.71308	0.799018	7	5.46466	0.955247	0.0454592	0.866511	0.95625	7	5.46466	0.955247	9	4.544	0.940138	0.20261	0.351049	0.385298	8	5.71308	0.799018	9	5.29987	0.657116	0.0779653	0.605841	0.628176
PC	Total PC	9	1327.94	47.9068	9	1399.39	105.038	-0.0510521	0.73044	1	10	3742.38	159.54	8	3572.95	216.348	0.0474206	1	1	8	3572.95	216.348	9	1399.39	105.038	1.55323	8.22707e-05	0.000171397	10	3742.38	159.54	9	1327.94	47.9068	1.81818	2.16502e-05	4.09352e-05
PC O	PC P-16:0/18:2 (PC O-16:1/18:2)	7	2.96849	0.339656	6	2.39203	0.420336	0.240995	0.234266	1	10	3.17713	0.503882	6	4.84544	1.12702	-0.344306	0.427822	0.777783	6	4.84544	1.12702	6	2.39203	0.420336	1.02567	0.179654	0.206235	10	3.17713	0.503882	7	2.96849	0.339656	0.0702841	0.886775	0.890734
PC O	PC P-18:0/16:0 (PC O-18:1/16:0)	9	10.8068	0.823904	9	9.16855	0.811347	0.178685	0.135911	1	10	48.9664	1.73012	8	44.1576	3.7	0.1089	0.274281	0.761892	8	44.1576	3.7	9	9.16855	0.811347	3.8162	8.22707e-05	0.000171397	10	48.9664	1.73012	9	10.8068	0.823904	3.53106	2.16502e-05	4.09352e-05
PC O	PC P-18:0/18:2 (PC O-18:1/18:2)	8	2.35362	0.238641	9	2.54993	0.385411	-0.0769833	0.814809	1	10	3.56455	0.540605	8	3.69761	0.644361	-0.0359848	0.761826	0.906936	8	3.69761	0.644361	9	2.54993	0.385411	0.450085	0.167174	0.192893	10	3.56455	0.540605	8	2.35362	0.238641	0.514495	0.0675991	0.075296
PC O	PC P-18:0/20:4 (PC O-18:1/20:4)	8	2.26375	0.15877	7	1.57289	0.120829	0.439233	0.0021756	0.48951	10	6.20884	0.350965	8	5.37677	0.555544	0.154752	0.172814	0.713923	8	5.37677	0.555544	7	1.57289	0.120829	2.41841	0.0003108	0.000533817	10	6.20884	0.350965	8	2.26375	0.15877	1.74272	4.57059e-05	7.50645e-05
PC O	Total PC O	9	17.22	1.37855	9	14.5365	1.29436	0.184602	0.161497	1	10	61.9169	2.27722	8	56.8661	5.15375	0.0888199	0.359934	0.76546	8	56.8661	5.15375	9	14.5365	1.29436	2.91195	8.22707e-05	0.000171397	10	61.9169	2.27722	9	17.22	1.37855	2.59564	2.16502e-05	4.09352e-05
PE O	PE O-20:0/18:2	7	2.30511	0.229005	8	2.30834	0.329758	-0.00140085	0.53582	1	7	1.44359	0.205361	5	1.87221	0.263957	-0.228937	0.20202	0.713923	5	1.87221	0.263957	8	2.30834	0.329758	-0.188936	0.43512	0.463991	7	1.44359	0.205361	7	2.30511	0.229005	-0.373742	0.0174825	0.0208125
PE O	Total PE O	7	2.30511	0.229005	8	2.30834	0.329758	-0.00140085	0.53582	1	7	1.44359	0.205361	5	1.87221	0.263957	-0.228937	0.20202	0.713923	5	1.87221	0.263957	8	2.30834	0.329758	-0.188936	0.43512	0.463991	7	1.44359	0.205361	7	2.30511	0.229005	-0.373742	0.0174825	0.0208125
PI	PI 16:0_18:2	8	4.21221	0.638088	8	3.95262	0.549433	0.0656756	0.573737	1	9	4.97819	0.419864	8	4.9516	0.884708	0.0053701	0.814809	0.927489	8	4.9516	0.884708	8	3.95262	0.549433	0.252739	0.441803	0.468894	9	4.97819	0.419864	8	4.21221	0.638088	0.181848	0.321267	0.344215
PI	PI 16:0_20:4	8	4.04169	0.290827	8	4.37939	0.539587	-0.077111	0.573737	1	10	6.27879	0.688184	8	5.54738	0.498976	0.131847	0.408245	0.76546	8	5.54738	0.498976	8	4.37939	0.539587	0.266703	0.160528	0.18618	10	6.27879	0.688184	8	4.04169	0.290827	0.553506	0.01554	0.0186979
PI	PI 18:0_18:2	8	4.40248	0.603758	9	4.20312	0.404492	0.0474311	0.888359	1	10	6.3183	0.64819	8	5.27524	0.912136	0.197727	0.459756	0.777783	8	5.27524	0.912136	9	4.20312	0.404492	0.255079	0.370383	0.404544	10	6.3183	0.64819	8	4.40248	0.603758	0.435171	0.101102	0.110965
PI	PI 18:0_20:3	5	3.25207	0.679457	5	2.80972	0.709304	0.157436	0.84127	1	10	12.9564	0.845235	8	11.8164	0.68079	0.0964742	0.514786	0.787938	8	11.8164	0.68079	5	2.80972	0.709304	3.20554	0.001554	0.00228381	10	12.9564	0.845235	5	3.25207	0.679457	2.98403	0.000666001	0.000930746
PI	PI 18:0_20:4	9	15.9442	0.850171	9	16.6752	1.25994	-0.0438385	0.604813	1	10	25.2658	0.885293	8	24.6566	1.47674	0.0247105	0.89675	0.95625	8	24.6566	1.47674	9	16.6752	1.25994	0.478639	0.00246812	0.00353711	10	25.2658	0.885293	9	15.9442	0.850171	0.584645	2.16502e-05	4.09352e-05
PI	Total PI	9	29.001	2.6957	9	29.8455	2.27788	-0.0282957	0.796174	1	10	55.2997	2.5316	8	52.2472	3.17872	0.058424	0.828557	0.927489	8	52.2472	3.17872	9	29.8455	2.27788	0.750589	0.000164541	0.000305965	10	55.2997	2.5316	9	29.001	2.6957	0.906821	4.33004e-05	7.50645e-05
SM	SM 34:0	9	5.98871	0.675254	8	5.62985	1.38858	0.0637431	0.321267	1	10	20.0894	1.47676	8	16.6549	1.82882	0.206217	0.274281	0.761892	8	16.6549	1.82882	8	5.62985	1.38858	1.95832	0.0010878	0.001665	10	20.0894	1.47676	9	5.98871	0.675254	2.35455	2.16502e-05	4.09352e-05
SM	SM 35:0	9	2.95521	0.217691	9	3.32008	0.286045	-0.1099	0.545701	1	10	9.01546	0.587699	8	7.91745	0.476521	0.138683	0.203071	0.713923	8	7.91745	0.476521	9	3.32008	0.286045	1.38471	8.22707e-05	0.000171397	10	9.01546	0.587699	9	2.95521	0.217691	2.05071	2.16502e-05	4.09352e-05
SM	SM 32:1	9	2.54053	0.225192	8	2.53559	0.293492	0.00194976	1	1	10	24.2196	1.30729	8	20.1113	1.98541	0.204276	0.0545272	0.533418	8	20.1113	1.98541	8	2.53559	0.293492	6.93163	0.0001554	0.000305965	10	24.2196	1.30729	9	2.54053	0.225192	8.53328	2.16502e-05	4.09352e-05
SM	SM 33:1	9	8.23746	0.839196	8	8.20042	0.866001	0.00451683	0.814809	1	10	41.8464	2.25927	8	35.5891	3.2741	0.175821	0.0675991	0.543207	8	35.5891	3.2741	8	8.20042	0.866001	3.33992	0.0001554	0.000305965	10	41.8464	2.25927	9	8.23746	0.839196	4.08002	2.16502e-05	4.09352e-05
SM	SM 34:1	9	182.29	12.1137	9	164.634	13.3961	0.107243	0.386508	1	10	527.384	27.4642	8	446.855	43.3905	0.180215	0.172814	0.713923	8	446.855	43.3905	9	164.634	13.3961	1.71423	0.000164541	0.000305965	10	527.384	27.4642	9	182.29	12.1137	1.89311	2.16502e-05	4.09352e-05
SM	SM 34:2	9	12.2174	0.990423	9	11.1084	0.72494	0.0998396	0.386508	1	10	42.7222	2.2106	8	37.6598	2.84283	0.134426	0.172814	0.713923	8	37.6598	2.84283	9	11.1084	0.72494	2.39021	8.22707e-05	0.000171397	10	42.7222	2.2106	9	12.2174	0.990423	2.49682	2.16502e-05	4.09352e-05
SM	SM 35:1	9	3.20124	0.228091	8	3.04909	0.384672	0.0498982	0.962567	1	10	11.3897	0.835181	8	10.0141	1.29874	0.137369	0.408245	0.76546	8	10.0141	1.29874	8	3.04909	0.384672	2.28429	0.0001554	0.000305965	10	11.3897	0.835181	9	3.20124	0.228091	2.55792	2.16502e-05	4.09352e-05
SM	SM 36:1	9	23.0504	3.06142	9	21.4679	4.11501	0.0737147	1	1	10	53.6722	8.7389	8	52.6679	13.7069	0.0190697	0.633438	0.838374	8	52.6679	13.7069	9	21.4679	4.11501	1.45333	0.074455	0.0905533	10	53.6722	8.7389	9	23.0504	3.06142	1.32847	0.00298772	0.00388577
SM	SM 36:2	8	4.48671	0.583617	9	4.02803	0.574295	0.113873	0.541423	1	10	18.1998	1.7125	8	16.1489	2.66476	0.127003	0.408245	0.76546	8	16.1489	2.66476	9	4.02803	0.574295	3.00913	0.000164541	0.000305965	10	18.1998	1.7125	8	4.48671	0.583617	3.05639	4.57059e-05	7.50645e-05
SM	SM 41:1	9	11.6657	0.816577	9	11.9516	0.751927	-0.023922	0.436281	1	10	43.9045	2.11483	8	40.119	3.7647	0.0943577	0.359934	0.76546	8	40.119	3.7647	9	11.9516	0.751927	2.35679	8.22707e-05	0.000171397	10	43.9045	2.11483	9	11.6657	0.816577	2.76356	2.16502e-05	4.09352e-05
SM	SM 41:2	9	5.63168	0.572687	9	6.44185	0.328925	-0.125766	0.436281	1	10	30.1617	1.70218	8	24.6352	1.98205	0.224333	0.101102	0.631884	8	24.6352	1.98205	9	6.44185	0.328925	2.82424	8.22707e-05	0.000171397	10	30.1617	1.70218	9	5.63168	0.572687	4.35572	2.16502e-05	4.09352e-05
SM	SM 42:1	9	19.3599	1.91843	9	25.0557	3.02513	-0.227324	0.113492	1	10	47.0829	2.51616	8	42.4061	4.30566	0.110286	0.459756	0.777783	8	42.4061	4.30566	9	25.0557	3.02513	0.692475	0.00789798	0.0102719	10	47.0829	2.51616	9	19.3599	1.91843	1.43198	2.16502e-05	4.09352e-05
SM	SM 42:2	9	95.4388	4.71842	9	91.5067	4.30169	0.0429697	0.863307	1	10	231.855	8.97066	8	195.436	12.5376	0.186346	0.0266466	0.533418	8	195.436	12.5376	9	91.5067	4.30169	1.13576	8.22707e-05	0.000171397	10	231.855	8.97066	9	95.4388	4.71842	1.42936	2.16502e-05	4.09352e-05
SM	SM 42:3	9	24.0941	1.85088	9	21.4395	2.1263	0.123819	0.436281	1	10	32.2188	2.05124	8	35.2227	3.03931	-0.0852828	0.408245	0.76546	8	35.2227	3.03931	9	21.4395	2.1263	0.64289	0.00156314	0.00228381	10	32.2188	2.05124	9	24.0941	1.85088	0.337208	0.00298772	0.00388577
SM	Total SM	9	400.659	24.2927	9	378.211	24.7042	0.0593521	0.73044	1	10	1133.76	47.0456	8	981.437	85.9648	0.155206	0.14571	0.713923	8	981.437	85.9648	9	378.211	24.7042	1.59494	0.000164541	0.000305965	10	1133.76	47.0456	9	400.659	24.2927	1.82974	2.16502e-05	4.09352e-05
