# Supplementary material for: Liver-specific deletion of the Plpp3 gene alters plasma lipid composition and worsens atherosclerosis in apoE−/− mice
Source: Sci Rep. 2017 Mar 14;7:44503. doi: 10.1038/srep44503 (PMC5349609; doi:10.1038/srep44503)
Supplement: Supplementary Data S2 [file srep44503-s3.xls]

## Sheet: Sheet1
	Group	Plpp3_WT	Plpp3_WT	Plpp3_KO	Plpp3_WT	Plpp3_KO	Plpp3_KO	Plpp3_KO	Plpp3_WT	Plpp3_KO	Plpp3_WT	Plpp3_KO	Plpp3_KO	Plpp3_WT	Plpp3_WT	Plpp3_KO	Plpp3_WT	Plpp3_KO	Plpp3_KO	Plpp3_WT	Plpp3_KO	Plpp3_KO	Plpp3_KO	Plpp3_WT	Plpp3_KO	Plpp3_WT	Plpp3_WT	Plpp3_KO	Plpp3_WT	Plpp3_WT	Plpp3_WT	Plpp3_KO	Plpp3_KO	Plpp3_WT	Plpp3_KO	Plpp3_KO	Plpp3_WT
	Diet	western	western	western	western	western	western	western	western	western	western	western	western	western	western	western	western	western	western	chow	chow	chow	chow	chow	chow	chow	chow	chow	chow	chow	chow	chow	chow	chow	chow	chow	chow
Lipid class	Lipid name	16-1	16-11	16-12	16-2	16-3	16-4	16-5	16-6	16-7	16-9	17-2	17-3	17-4	17-5	17-6	17-7	17-8	17-9	18-1	18-2	18-3	18-4	18-5	18-6	19-1	19-2	19-3	19-4	19-5	19-6	20-1	20-2	20-3	20-4	20-5	20-6
CE	CE 14:0	337.622	487.778	457.527	358.946	488.643	364.584	461.455	381.543	367.191	438.415	322.863	512.166	243.132	502.657	699.131	547.771	838.683	564.392	15.8756	14.7086	13.3835	11.6067	10.2219	13.6479	13.568	17.506	15.9029	16.8456	22.2287	18.8763	16.5825	18.473	20.6963	17.5743	10.1645	15.5323
CE	CE 15:0	201.579	284.398	244.049	185.308	285.599	203.611	256.71	223.767	213.244	241.207	163.27	303.5	131.893	281.555	359.003	322.854	506.149	289.572	29.0676	24.4579	20.9322	33.5859	21.5434	28.3957	28.708	22.4503	28.1835	34.6835	29.5614	31.5984	35.684	41.1132	36.8203	39.4601	29.1296	33.7207
CE	CE 16:0	6063.55	8875.02	7159.75	5527.56	9049.64	6199.05	7547.74	7398.82	6771.69	6933.64	4424.55	8412.63	3873.01	9246.96	9089.18	7478.18	8997.91	8464.46	1269.41	1437.75	890.893	1265.63	717.604	1073.88	1308.42	1267.01	1597.51	1176.57	1243.67	1404.44	1473.25	1563.74	1625.04	1667.75	1276.13	1234.22
CE	CE 16:1	2128.7	4389.61	3579.84	3010.1	3493.85	2829.92	3289.67	3034.4	3048.38	3987.46	2618.11	3774.39	1897.13	3984.39	5152.39	4242.67	7748.59	3830.07	375.969	363.833	233.123	263.473	228.942	341.848	340.02	352.163	428.603	373.691	413.955	412.147	390.19	401.783	383.288	405.609	340.432	298.363
CE	CE 17:0	838.043	1066.96	885.656	757.928	1052.76	789.159	1014.17	857.333	888.975	878.847	630.275	1082.07	469.498	980.545	1452.79	1164.08	1700.47	1110.3	115.417	104.349	70.5588	95.5468	66.3936	105.592	118.671	88.4288	104.973	113.607	118.328	111.751	116.496	111.825	126.226	122.489	100.627	125.623
CE	CE 17:1	358.285	512.735	478.679	407.69	475.721	372.042	501.672	403.814	390.737	475.592	357.661	489.95	237.422	506.541	699.357	572.488	947.423	487.739	52.5183	61.1186	36.9251	47.554	24.678	40.131	51.2343	46.0858	58.3805	42.0051	48.541	45.5836	50.0135	54.1357	47.1422	58.0422	41.4989	39.0183
CE	CE 18:0	1535.53	1859.99	1598.96	1178.69	1807.17	1381.91	1583.75	1483.02	1553.93	1434.15	1035.96	2229.37	916.213	2082.52	2368.27	1989.58	2045.98	2195.32	223.091	207.706	177.64	188.116	132.747	238.941	277.745	209.361	204.733	177.209	222.428	214.251	280.317	347.738	318.376	285.647	236.23	205.341
CE	CE 18:1	8720.34	11175.6	9223.34	9949.22	12983.3	10469.2	11832.4	11246.5	11671.1	9818.84	7221.41	11117.9	5460.33	11330.9	15105.9	12848.7	21555.4	11350.4	2087.75	1954.6	1397.91	1729.36	948.316	1571.92	1966.49	1654.59	2369.66	1580.96	1713.14	1891.78	2170.28	2134.02	2401.1	2097.24	1574.71	1627.71
CE	CE 18:2	1479.38	2299.7	2088.33	1875.98	2071.83	1603.96	1894.12	1829.34	1627.89	2443.91	2020.95	2262.42	1118.67	1970.08	3080.48	2579.16	3672.13	2393.43	3092.48	3841.01	2255.07	2539.68	1768.94	2807.27	2965.76	2420.01	4150.25	3173.13	2961.14	3810.68	2985.07	3027.36	3354.36	3421.83	3070.87	3227.45
CE	CE 18:3	215.654	354.546	317.473	256.703	313.654	217.028	292.977	267	206.968	336.014	257.088	325.406	142.877	285.214	433.414	340.247	480.107	353.958	397.391	485.749	287.893	391.031	201.238	349.428	355.582	304.427	526.764	404.101	360.998	429.809	360.186	367.512	382.528	394.686	401.494	382.422
CE	CE 19:0	51.3203	100.106	76.2975	46.023	81.7081	52.7465	64.6722	69.108	57.6274	83.0695	62.2466	101.988	50.9074	113.68	136.827	114.813	166.394	106.485	16.6343	18.4337	10.2673	16.8586	9.30941	27.2312	17.6678	23.2312	38.8962	20.9639	16.0472	20.9991	16.4214	17.1154	21.643	23.0191	15.8353	15.4109
CE	CE 19:1	79.7101	104.215	93.3867	78.6711	119.01	80.841	109.088	96.6572	92.8097	100.751	78.5235	117.883	62.8351	124.692	185.557	139.917	242.007	125.455	10.851	10.2181	5.55923	10.7171	3.8114	9.14015	10.5221	10.6742	12.5968	7.87342	8.37732	7.10907	9.49616	8.11041	13.483	12.1333	13.9061	10.0046
CE	CE 19:2	9.3168	15.7002	13.4032	16.7102	25.75	14.3857	11.7885	19.5501	11.6652	18.308	15.5987	14.3694	11.9562	32.8721	23.8693	18.5741	22.8511	14.7737	6.67286	7.63874	4.80152	6.40753	1.78103	4.77867	8.58669	9.8554	5.63578	5.6557	7.56333	6.56646	4.51271	3.68907	4.51584	4.32991	4.48434	6.50162
CE	CE 20:0	21.1207	48.3304	36.9016	17.2231	27.1894	24.0805	22.5227	34.5568	22.3586	32.6566	28.1444	41.9263	24.1369	43.5664	53.1173	43.5715	53.8399	34.4293	10.6339	9.38679	9.97987	11.5904	5.02	23.2998	11.811	10.1318	12.4526	12.3282	14.9334	11.0458	9.18347	12.1896	12.3884	16.3818	15.4634	12.698
CE	CE 20:1	29.6911	78.9291	68.9991	36.7414	42.6096	35.0517	43.536	30.7225	39.701	55.0291	50.2357	68.0968	36.3814	65.448	95.9759	103.362	148.787	70.8321	11.3427	13.8547	5.97657	12.1563	7.75194	11.8058	12.5881	14.3106	11.1507	12.4911	14.9639	16.8668	14.4459	13.8124	17.3374	17.4488	12.715	26.7687
CE	CE 20:2	9.38447	13.4328	12.4175	7.93584	11.7213	12.1879	16.4311	8.29307	13.9711	13.2622	10.9357	19.7334	12.3368	20.7773	30.1701	18.9702	31.0144	20.8427	3.49421	4.32602		4.29402	2.18455		4.07271	4.11056	9.07899		8.38307	5.91864	5.04864	5.79009	5.08174	3.62422		5.19034
CE	CE 20:3	162.719	148.052	245.066	232.388	180.08	123.428	214.52	197.827	151.148	276.029	230.867	223.509	133.367	169.695	327.239	294.827	416.743	208.709	23.4116	19.7128	20.3641	12.5212	12.1132	20.1681	22.9946	14.7488	26.4178	20.5468	28.0202	31.625	22.5996	27.0576	18.0374	21.8321	25.3234	17.7957
CE	CE 20:4	814.094	1050.66	1205.63	1031.83	874.817	568.767	918.647	982.352	680.979	1378.17	1099.73	1010.47	633.111	891.625	1400.19	1219.58	1751.81	1035.67	472.284	652.771	392.641	248.751	276.803	455.411	489.346	494.57	745.913	664.527	697.583	780.326	480.682	479.496	557.398	479.808	482.365	487.766
CE	CE 20:5	191.918	269.992	242.589	316.611	259.426	157.073	259.002	285.052	264.845	299.354	274.792	259.876	144.94	245.921	374.381	302.349	454.846	253.734	149.211	183.026	111.079	74.3748	74.3051	142.06	153.021	123.694	201.372	176.491	205.533	222.506	115.299	164.855	127.391	141.602	151.379	185.21
CE	CE 22:0	4.90722	7.8717	4.1572	3.92882	9.48775	4.00638	4.88417	5.03455	2.91416	6.05546	6.78329	9.45915	5.36634	7.35462	9.40285	9.178	9.43837	5.3732	5.1236	6.37503	3.89389	4.34252	3.59903	7.09744	5.58616	3.71534	6.65301	4.29347	6.45766	4.43058	3.28894	6.83893	5.3484	5.57173	5.13797	4.71972
CE	CE 22:5	12.6402	16.8539	13.4931	6.50389	11.9748	10.9478	9.93817	9.85305	194.906	16.8934	17.3961	11.1701	9.86379	20.8374	21.8652	12.523	22.7796	9.50605	3.87251	4.58627		2.3416	5.33615	5.75802	3.99735	4.19374	8.69639	7.37215		7.57387	2.98599	2.58474	5.97604	4.32793	4.33976	7.74615
CE	CE 22:6	219.672	315.462	341.633	297.113	239.801	186.088	256.561	289.311	221.603	434.309	350.466	294.349	174.275	250.155	379.21	319.37	520.732	330.579	157.992	235.993	152.518	85.4201	148.669	269.702	192.108	150.813	297.176	324.82	296.555	392.466	171.955	167.41	225.393	188.996	238.665	251.596
CE	Total CE	23485.2	33476	28387.6	25599.8	33905.7	25700.1	30606.3	29153.9	28494.7	29702	21277.9	32682.6	15789.7	33158	41477.7	34682.7	52334.1	33256	8530.49	9661.61	6101.41	7055.35	4671.31	7547.51	8358.5	7246.08	10861	8350.17	8438.4	9878.35	8733.98	8976.66	9709.57	9429.41	8050.91	8220.81
Cer d18:0	Cer d18:0/16:0	0.279077	0.269662	0.270367	0.225276	0.289285	0.342218	0.456689	0.343793	0.35302	0.29193	0.224423	0.407576	0.15187	0.280735	0.335502	0.225258	0.268892	0.355052	0.0254432	0.0212797	0.0153372	0.0322261	0.0111874	0.0218638	0.0238743	0.0138941	0.0229486	0.014067	0.0162186	0.0146184	0.0312582	0.0238895	0.0192279	0.0175392	0.0126019	0.0169006
Cer d18:0	Cer d18:0/18:0	0.0467619	0.0246296	0.0243316	0.0549337	0.0441543	0.0501304	0.0459535	0.0475469	0.0529592	0.021689	0.0307492	0.0388755	0.0189051	0.0301007	0.0296948	0.0215074	0.0326908	0.0275969	0.00594937	0.00500765	0.00479816	0.00296182	0.0019838	0.00207836	0.00342136	0.00863962	0.00772125	0.00249301	0.00298521	0.0019673	0.00433808	0.00589913	0.00488844	0.00491501		0.0019057
Cer d18:0	Cer d18:0/20:0	0.0266932	0.0434221	0.0338137	0.0455123	0.0371743	0.043616	0.0343685	0.0398538	0.0435854	0.0450187	0.046258	0.0619688	0.0267639	0.0396823	0.0356013	0.0351776	0.0424562	0.0459892	0.00606112	0.00391019	0.00376935	0.00302226	0.00642259	0.00520794	0.00460462	0.00482331	0.00669325	0.00470618	0.00659358	0.00577333	0.0063154	0.00504032	0.00376551	0.00600188	0.00400011	0.00478716
Cer d18:0	Cer d18:0/22:0	0.378093	0.630408	0.455152	0.41924	0.523495	0.451499	0.568102	0.428353	0.430912	0.649915	0.714183	0.990348	0.406211	0.603769	0.602618	0.494518	0.579105	0.621946	0.0771079	0.0554106	0.0574788	0.0542453	0.0478793	0.0803656	0.0701267	0.0436145	0.0722885	0.0608113	0.0761803	0.0809182	0.0756868	0.0693811	0.0565372	0.0539048	0.0752748	0.0784515
Cer d18:0	Cer d18:0/24:0	0.727902	0.855285	0.613203	0.662361	0.935651	0.791363	1.07492	0.796967	0.702273	1.04421	0.954112	1.6585	0.603724	1.11815	0.976503	0.690137	0.886548	1.07259	0.215489	0.225261	0.170074	0.14374	0.142979	0.213092	0.211442	0.129769	0.266705	0.207425	0.186654	0.259551	0.214774	0.198974	0.20196	0.182644	0.266593	0.266404
Cer d18:0	Cer d18:0/24:1	0.188658	0.21953	0.150373	0.157844	0.17008	0.184136	0.215982	0.1702	0.192178	0.228466	0.266948	0.292159	0.116809	0.227771	0.22054	0.152782	0.215889	0.255766	0.0406349	0.0375628	0.0344443	0.0319005	0.0198966	0.0390727	0.0331681	0.0282298	0.0375067	0.0298165	0.0339324	0.0255888	0.0432837	0.0352253	0.0296371	0.0240917	0.0300415	0.0336881
Cer d18:0	Total Cer d18:0	1.64719	2.04294	1.54724	1.56517	1.99984	1.86296	2.39601	1.82671	1.77493	2.28123	2.23667	3.44943	1.32428	2.30021	2.20046	1.61938	2.02558	2.37894	0.370685	0.348432	0.285902	0.268096	0.230349	0.361681	0.346637	0.22897	0.413864	0.319319	0.322564	0.388418	0.375656	0.33841	0.316016	0.289097	0.388511	0.402137
Cer d18:1	Cer d18:1/16:0	2.80143	2.91855	2.51721	2.98722	3.03152	3.34001	4.16261	3.3799	3.65916	3.03457	1.93424	3.1284	1.19769	2.96781	2.88253	2.55538	2.82263	2.83509	0.469338	0.49975	0.357713	0.467195	0.221326	0.311061	0.392346	0.434182	0.557601	0.261644	0.305867	0.340269	0.604712	0.441535	0.425992	0.428793	0.328465	0.306331
Cer d18:1	Cer d18:1/18:0	1.20941	0.397841	0.340962	2.00017	1.40044	1.41878	0.991043	0.950173	1.41278	0.412457	0.263935	0.399802	0.225474	0.410249	0.325892	0.30658	0.360203	0.346316	0.338511	0.25893	0.210819	0.203564	0.0503168	0.0545446	0.229145	0.351128	0.288559	0.0569377	0.0846083	0.0599982	0.298482	0.180327	0.261709	0.281025	0.0427695	0.0469366
Cer d18:1	Cer d18:1/20:0	0.720596	1.55527	1.0403	0.907759	0.679611	0.687365	0.761255	0.826203	0.85752	1.50125	0.794782	1.11461	0.573306	0.956921	1.06531	1.05208	1.203	1.24691	0.157848	0.156576	0.112827	0.0914659	0.161845	0.233178	0.15112	0.139025	0.194817	0.163032	0.229544	0.241282	0.16187	0.130336	0.158444	0.148038	0.18007	0.193571
Cer d18:1	Cer d18:1/22:0	5.10088	29.6218	18.6583	5.78673	5.85822	5.26849	7.43243	5.44873	6.00241	25.1919	12.7172	18.275	8.29482	16.2234	19.1024	14.071	16.4848	20.8418	1.13178	1.11836	0.9145	0.817247	2.71693	4.96074	1.15232	0.959839	1.61622	4.00459	3.68468	5.66358	1.07056	1.00261	0.879792	1.07214	4.05687	4.25004
Cer d18:1	Cer d18:1/23:0	6.17366	9.38493	6.72283	7.68862	8.79095	7.58115	8.98585	7.17514	7.61053	9.94939	4.22963	7.61004	3.17098	8.36706	7.09991	6.36251	7.39681	8.047	1.44456	1.27758	1.14117	1.03861	0.813035	1.10067	1.11619	1.16497	1.70468	1.19909	1.23358	1.49972	1.38509	1.02494	1.3479	1.35796	1.10515	1.27963
Cer d18:1	Cer d18:1/24:0	9.44161	24.3119	12.511	11.8124	13.0843	11.5001	14.5759	11.4096	11.35	19.9218	10.4568	18.8753	7.64583	18.1459	13.8967	13.8668	15.8997	18.8369	3.11785	2.84236	2.49762	1.98327	4.06522	6.99573	2.84244	2.60181	4.63252	7.54535	6.18708	7.40171	2.35955	2.67774	2.27079	2.74147	5.4344	6.11134
Cer d18:1	Cer d18:1/24:1	7.58842	13.0005	11.3789	8.64021	7.87616	8.29212	9.67206	7.46103	9.69242	12.3713	8.27716	10.8251	5.60086	11.5817	11.9539	11.1396	12.8332	11.922	2.41312	2.49742	2.0892	1.74734	1.70407	2.41512	1.85528	1.6469	2.5459	2.93038	3.06533	2.78206	2.29728	2.08855	2.04217	2.31961	2.39889	2.34093
Cer d18:1	Cer d18:1/26:0	0.477932	0.368494	0.292092	0.753776	0.711839	0.543785	0.803012	0.671069	0.551353	0.291178	0.243925	0.383828	0.188516	0.408783	0.278081	0.283525	0.397299	0.257365	0.122829	0.160051	0.145079	0.0822248	0.0554738	0.087718	0.100007	0.14445	0.191062	0.0869146	0.094468	0.0977058	0.0965099	0.113849	0.0854393	0.114898	0.0810055	0.0711652
Cer d18:1	Cer d18:1/26:1	0.0725008	0.0697268	0.0541873	0.100626	0.113395	0.122374	0.0936713	0.084153	0.108277	0.0791258	0.0506	0.069384	0.0344263	0.0815123	0.0662887	0.0527194	0.0669306	0.0728831	0.0324703	0.0344149	0.0230438	0.0212338	0.0153915	0.018166	0.0235763	0.0261938	0.0480545	0.0247619	0.0240613	0.0199926	0.0332033	0.0208546	0.0236768	0.0307178	0.0224929	0.0204298
Cer d18:1	Total Cer d18:1	33.5864	81.6291	53.5158	40.6775	41.5465	38.7541	47.4778	37.406	41.2444	72.7529	38.9683	60.6814	26.9319	59.1434	56.671	49.6902	57.4646	64.4062	9.22831	8.84544	7.49197	6.45215	9.8036	16.1769	7.86242	7.4685	11.7794	16.2727	14.9092	18.1063	8.30726	7.68074	7.49591	8.49466	13.6501	14.6204
DG	DG 16:0_20:1	19.1593	31.0888	28.8732	20.981	21.6146	18.3899	18.6265	17.9976	18.5292	30.1049	19.8733	27.2773	13.7054	24.1832	25.5916	22.0879	20.5124	24.7487	5.23023	7.85283	4.62955	6.50083	3.89737			5.56901	6.8166	5.56632	7.7928	6.32505	5.57006	4.61303	6.94663	4.53795	5.06199
DG	Total DG	19.1593	31.0888	28.8732	20.981	21.6146	18.3899	18.6265	17.9976	18.5292	30.1049	19.8733	27.2773	13.7054	24.1832	25.5916	22.0879	20.5124	24.7487	5.23023	7.85283	4.62955	6.50083	3.89737			5.56901	6.8166	5.56632	7.7928	6.32505	5.57006	4.61303	6.94663	4.53795	5.06199
Gb3	Gb3 d18:1/16:0	0.949075	1.57633	1.05549	0.970184	1.39804	1.2005	1.33758	1.03866	1.4078	1.23045	1.22554	1.50526	0.590865	1.1001	1.83462	1.32366	1.19253	0.985086	0.333689	0.3358	0.360057	0.452732	0.285934	0.193292	0.281431	0.362261	0.471971	0.365104	0.291939	0.33916	0.430141	0.347548	0.485297	0.367702	0.36818	0.388295
Gb3	Gb3 d18:1/18:0	0.184868	0.186092	0.151569	0.193391	0.303832	0.242775	0.251097	0.169886	0.236849	0.175861	0.190803	0.239131	0.124071	0.142611	0.316494	0.25119	0.19925	0.174984	0.0342684	0.0558052	0.0443845	0.0778004	0.0304136	0.0277177	0.0420521	0.0288656	0.0522927	0.0449897	0.0332815	0.0442487	0.0655064	0.048508	0.06971	0.0758097	0.0400017	0.051243
Gb3	Gb3 d18:1/20:0	0.16377	0.195181	0.0949679	0.148661	0.175312	0.204167	0.200766	0.133213	0.154909	0.136635	0.11366	0.180148	0.0733004	0.127168	0.194698	0.160057	0.149381	0.135266	0.0446529	0.0485785	0.0375132	0.0901261	0.0294014	0.0269316	0.0313395	0.0358663	0.0422946	0.0685647	0.0429516	0.0441871	0.053022	0.0456577	0.0457566	0.0228284	0.0471721	0.0579022
Gb3	Gb3 d18:1/22:0	0.40792	0.718994	0.533889	0.450706	0.837382	0.549191	0.458292	0.369088	0.464796	0.47488	0.529172	0.60045	0.360087	0.589638	0.547604	0.503783	0.522081	0.582702	0.173391	0.200313	0.163025	0.234771	0.0863421	0.0520512	0.0911633	0.101605	0.178349	0.193961	0.128113	0.188604	0.12484	0.123694	0.118546	0.11628	0.138009	0.170834
Gb3	Gb3 d18:1/23:0	0.159908	0.170885	0.107232	0.18415	0.260626	0.231011	0.272921	0.147552	0.228267	0.187325	0.121671	0.282971	0.071076	0.208988	0.178236	0.169635	0.197759	0.233427	0.0435678	0.0511828	0.0522082	0.0665367	0.0372765	0.0217673	0.0252412	0.0268713	0.0236425	0.0430278	0.0352033	0.0554457	0.0317869	0.0417405	0.0405607	0.0311143	0.0289379	0.0585283
Gb3	Gb3 d18:1/24:0	0.640898	0.758375	0.471848	0.500756	0.929589	0.771934	0.715077	0.624683	0.61872	0.424423	0.53858	0.699817	0.312861	0.554677	0.601342	0.604383	0.676699	0.467062	0.182023	0.203933	0.21207	0.278028	0.146373	0.199414	0.153415	0.174211	0.255783	0.263219	0.137713	0.195167	0.219511	0.180276	0.176237	0.148234	0.174431	0.229396
Gb3	Gb3 d18:1/24:1	1.19591	1.24853	1.04229	1.58034	2.05443	2.09668	1.55278	0.946034	1.40737	1.03239	1.2716	1.69942	0.784687	1.41209	1.14897	1.16932	1.32006	1.23459	0.337421	0.454678	0.520126	0.557668	0.163836	0.207465	0.26726	0.259075	0.388356	0.380909	0.292008	0.334556	0.325546	0.300972	0.336016	0.413149	0.312551	0.47226
Gb3	Total Gb3	3.70235	4.85439	3.45728	4.02819	5.95921	5.29625	4.78852	3.42911	4.51871	3.66196	3.99103	5.2072	2.31695	4.13527	4.82197	4.18203	4.25777	3.81312	1.14901	1.35029	1.38938	1.75766	0.779576	0.728638	0.891901	0.988754	1.41269	1.35977	0.961209	1.20137	1.25035	1.0884	1.27212	1.17512	1.10928	1.42846
Glc/GalCer	Glc/GalCer d18:1/16:0	19.0572	8.7067	9.19875	20.0208	23.8091	25.5141	17.7718	19.9714	25.8758	8.63024	12.479	14.8717	7.73009	15.6141	16.3152	15.2348	15.7134	14.0164	5.64227	5.97584	3.36871	5.80668	1.47182	1.82501	5.00815	6.12566	6.94054	2.18766	3.61016	2.19332	7.80695	6.60559	7.05343	6.67658	3.16598	4.26392
Glc/GalCer	Glc/GalCer d18:1/20:0	7.60835	5.30174	4.67351	8.50283	7.82112	7.81095	5.84366	7.20468	7.07386	6.40764	5.38748	5.81844	4.37852	5.50727	7.2069	6.5142	8.22948	5.67948	1.80478	1.89287	0.999863	1.19198	0.57115	0.819026	2.32259	2.40579	2.53479	0.963784	1.35709	1.18944	1.98663	1.40734	1.98959	1.92598	0.909513	1.2837
Glc/GalCer	Glc/GalCer d18:1/22:0	26.015	56.6144	47.5814	21.6357	24.0109	26.6791	20.4968	21.6316	23.1935	54.491	43.9564	54.2897	36.1933	48.1707	73.4771	57.4207	48.8058	58.3968	6.24508	6.4052	4.05906	5.19055	4.14333	7.71586	6.96639	5.75615	7.79797	11.6449	12.4677	12.5279	5.51025	4.13298	5.02626	5.19085	8.78102	11.8705
Glc/GalCer	Glc/GalCer d18:1/23:0	16.6886	9.62357	6.70785	16.7189	18.9939	19.6483	15.5502	16.8229	16.8278	9.66929	7.91169	11.0786	7.16325	11.2876	12.4414	11.6596	13.2702	10.1609	4.4635	4.13465	2.77803	3.67115	1.03856	1.5825	4.78123	4.34847	5.76076	2.1913	2.08216	2.02544	4.29982	3.35311	4.21588	4.27407	1.8594	2.72092
Glc/GalCer	Glc/GalCer d18:1/24:0	13.7285	12.5366	11.4349	14.4471	17.9053	19.4952	13.095	15.3366	16.2781	12.7457	10.0094	16.5984	12.1765	16.4591	14.4711	14.0119	11.8243	14.0267	4.23012	5.19187	3.15647	4.33482	1.99854	2.85692	3.5128	3.79546	5.78811	5.14089	4.93132	4.63193	3.97237	2.87699	3.66021	3.76698	3.94349	5.52429
Glc/GalCer	Glc/GalCer d18:1/24:1	30.5312	19.1998	22.5974	29.9232	31.4199	41.744	28.6341	27.6571	34.4943	20.3773	26.6384	28.8695	21.8572	27.6389	35.249	32.3485	37.9966	23.0389	9.78468	10.5889	6.52153	7.73046	2.43153	3.06241	7.49511	8.11475	10.8667	5.23153	7.77878	4.39355	9.99128	7.18209	8.48677	9.43176	5.10026	6.28876
Glc/GalCer	Glc/GalCer d18:1/26:0	0.194488	0.120563	0.135266	0.277053	0.278373	0.307673	0.203356	0.242807	0.233606	0.14814	0.143444	0.191262	0.130095	0.191406	0.139828	0.129661	0.151407	0.161412	0.070962	0.0819527	0.077651	0.044961	0.059342	0.0758644	0.0316084	0.0579939	0.102027	0.0934879	0.0790858	0.0979866	0.0730492	0.0271201	0.0659844	0.0699199	0.0945791	0.0983244
Glc/GalCer	Glc/GalCer d18:1/26:1	0.105136	0.0694997	0.0640447	0.126345	0.177407	0.157157	0.112165	0.136767	0.128916	0.0623554	0.0628057	0.108242	0.0593242	0.0934039	0.11856	0.0980927	0.0937922	0.0867727	0.0382291	0.0572651	0.0316792	0.0294639	0.016915	0.0285509	0.0398936	0.0333461	0.0535055	0.0319391	0.0415509	0.0314611	0.0377747	0.0314722	0.0220414	0.0402694	0.0297556	0.0347226
Glc/GalCer	Total Glc/GalCer	113.928	112.173	102.393	111.652	124.416	141.357	101.707	109.004	124.106	112.532	106.589	131.826	89.6883	124.962	159.419	137.417	136.085	125.567	32.2796	34.3285	20.993	28.0001	11.7312	17.9661	30.1578	30.6376	39.8444	27.4855	32.3478	27.091	33.6781	25.6167	30.5202	31.3764	23.884	32.0851
LPA	LPA 16:0/0:0	0.00969188	0.0112803	0.0132621	0.0132862	0.0147534	0.0123039	0.0120574	0.0154272	0.0150119	0.00853496	0.0230566	0.0178734	0.01683	0.0145376	0.0258687	0.0133408	0.0178831	0.0146041	0.00893521	0.01117	0.0160063	0.0121213	0.012301	0.0121289	0.011763	0.0067289	0.0109294	0.00638357	0.00810985	0.00911245	0.010977	0.0084294	0.00986783	0.00805454	0.00851939	0.0087427
LPA	LPA 18:1/0:0	0.0353706	0.0458254	0.0522187	0.0375089	0.0511158	0.0488857	0.0451426	0.0506058	0.0475992	0.0723981	0.11726	0.0499425	0.0653589	0.0328608	0.102695	0.0517958	0.0630115	0.0667372	0.0111713	0.0122549	0.00795958	0.0131681	0.00925507	0.00893084	0.0100029	0.0067078	0.0245394	0.00479182	0.0189868	0.0109703	0.00950787	0.0112488	0.0171483	0.00403002	0.0109606	0.0072375
LPA	LPA 0:0/18:1	0.0068234	0.00371447	0.0142811	0.00735709	0.00797625	0.00914466	0.00865234	0.0083857	0.00472245	0.00743093	0.0158482	0.0114984	0.0060931	0.00590256	0.0132319	0.00990598	0.0171251	0.0129366	0.00620882	0.00520204	0.00477735	0.00433312	0.00380972	0.00509144	0.00148576	0.00255133	0.00784972	0.00755956		0.00552045	0.00413953	0.00689383	0.00655433		0.00646533	0.00477592
LPA	LPA 18:2/0:0	0.0271613	0.0559362	0.0388102	0.025277	0.0328027	0.0495213	0.0583978	0.0434944	0.0327741	0.0593994	0.0884146	0.0459896	0.0602999	0.0573789	0.094327	0.0556695	0.0546219	0.0663574	0.0587028	0.0644381	0.0691585	0.0585317	0.039907	0.0464469	0.0515183	0.0395255	0.0782146	0.0702053	0.052989	0.0617514	0.0566472	0.0625735	0.0515663	0.0547766	0.0521292	0.039223
LPA	LPA 0:0/18:2	0.00429874	0.00347988	0.00417369	0.00350225	0.00611073	0.00319217	0.0030199	0.00521289	0.00170848	0.00915322	0.0145491	0.00833795	0.00664602	0.00635587	0.00962891	0.00669611	0.00301241	0.00851834	0.0287746	0.0256697	0.027722	0.0252194	0.0298433	0.0364168	0.0197777	0.0197618	0.0202616	0.031896	0.0265335	0.0354068	0.0261229	0.028774	0.0215017	0.0229118	0.023184	0.02448
LPA	LPA 20:4/0:0	0.0295636	0.0227663	0.0330388	0.0206777	0.0304574	0.0300974	0.0285903	0.0225585	0.0269339	0.0271601	0.0498182	0.0314859	0.0269513	0.0270836	0.0528077	0.0337832	0.0317043	0.0305558	0.0186597	0.0254232	0.0185857	0.0194371	0.00732727	0.0121815	0.0150526	0.015773	0.0281403	0.0159075	0.0154889	0.0203359	0.0231021	0.0142628	0.0206501	0.0164987	0.0174011	0.00789137
LPA	LPA 0:0/20:4	0.0027342		0.00832726	0.00213686	0.00388908	0.00480592	0.00459154	0.00548783	0.00301648	0.00616253	0.0059252	0.00237136	0.00340348	0.00283445	0.0069872	0.00144943	0.00415594	0.00440032	0.00759093	0.00663694	0.00527145	0.0111796	0.00711537	0.00797086	0.0105864	0.00892276	0.00560295	0.00830422	0.0181659	0.0117826	0.00904657	0.0139255	0.010956	0.0134667	0.0125982	0.00652442
LPA	LPA 20:5/0:0	0.00458433	0.00344226	0.00174075	0.00707037	0.00244159	0.00361777	0.00402751	0.00456306	0.00352164		0.014589	0.00366254	0.00201241	0.00217874	0.0124059	0.00701513	0.0165516	0.0127855	0.00993179	0.00752602		0.00636705		0.00401378	0.0115507	0.00237668	0.00583237	0.0154381	0.0085101	0.00780176	0.0026982	0.00817615	0.00300238			0.00433429
LPA	LPA 22:6/0:0	0.050591	0.0498105	0.0571558	0.0342023	0.0439556	0.0371563	0.0534055	0.0359121	0.0745104	0.049841	0.0430375	0.0390503	0.0472104	0.0313402	0.0573309	0.0308203	0.0347177	0.0312028	0.0492283	0.0515314	0.0464027	0.0490848	0.0540694	0.0314055	0.0356879	0.0377767	0.031583	0.0467374	0.0640818	0.0541489	0.0420727	0.037725	0.0618398	0.0642285	0.0388731	0.0481568
LPA	LPA 0:0/22:6	0.00511785	0.00213358		0.00172627	0.00526081	0.00131097	0.00652386	0.00221538	0.0015454	0.00512811	0.00840329	0.00151351	0.00787101		0.00380628	0.00231875	0.00859679	0.011475	0.00614202	0.00704505	0.0100577		0.00397629	0.00850108	0.0063483	0.00623729	0.0103059	0.014715	0.0159376	0.00761758	0.00889848	0.00381862	0.00875638	0.00970258	0.0130673	0.00857028
LPA	Total LPA	0.175937	0.198389	0.223008	0.152745	0.198763	0.200036	0.224409	0.193863	0.211344	0.245208	0.380902	0.211725	0.242676	0.180473	0.37909	0.212795	0.25138	0.259573	0.205346	0.216897	0.205941	0.199442	0.167604	0.173088	0.173774	0.146362	0.223259	0.221938	0.228804	0.224448	0.193213	0.195828	0.211843	0.193669	0.183198	0.159936
LPC	LPC 14:0/0:0	1.43798	1.09487	0.952611	1.12388	1.1935	1.57717	1.76033	1.56849	1.5365	0.980266	0.991263	1.04165	0.875675	1.18109	1.6491	1.8936	1.54239	1.34151	0.166114	0.339222	0.232385	0.243792	0.206356	0.270459	0.244595	0.226167	0.237613	0.215201	0.179879	0.168188	0.266065	0.269523	0.249059	0.0699398	0.210024	0.177564
LPC	LPC 0:0/14:0	0.160175	0.11678	0.114161	0.123455	0.126046	0.183608	0.180001	0.15283	0.153231	0.0943403	0.128548	0.117334	0.101166	0.135423	0.17405	0.189927	0.151197	0.149763	0.0430268	0.0629655	0.0496148	0.069831	0.0441241	0.0537535	0.0530212	0.0536019	0.0422291	0.0421728	0.0377545	0.0340152	0.0634625	0.0502754	0.0552687	0.0331548	0.0462951	0.0361423
LPC	LPC 14:1/0:0	0.0183143	0.0165774	0.0146768	0.0150043	0.0135122	0.0222066	0.0194356	0.0202878	0.0219955	0.0121566	0.0142383	0.0190419	0.0155161	0.0181698	0.0260218	0.0292388	0.0226215	0.0203636	0.0018136	0.00341522	0.00267055	0.00256382	0.0029388	0.00374613	0.00317979	0.0024323	0.00299002	0.00133209	0.00127397	0.00141443	0.00240281	0.0021543	0.00209336	0.00144648	0.00194387	0.00173283
LPC	LPC 0:0/14:1	0.003093	0.00548956	0.00262371	0.00236979	0.00150131	0.00408882	0.00769635	0.00485147	0.00223038	0.00352022	0.00339585	0.00244978	0.00307798	0.00612918	0.00366334	0.00698246	0.00638883	0.00386498	0.000803137	0.00103678	0.000680917	0.00434999	0.00041847	0.000973345	0.00154678	0.000755763	0.000188629	0.000399046	0.00034311	0.000722289	0.00120288	0.00025289	0.00264696	0.000237727	0.000632	0.000292075
LPC	LPC 16:0	293.834	396.506	336.454	303.724	372.338	323.763	302.272	294.488	297.423	327.857	277.861	328.05	232.65	320.449	366.683	310.012	391.665	326.194	161.238	209.872	156.476	151.722	171.059	174.567	198.835	149.498	241.887	222.982	204.146	231.298	195.619	160.003	205.401	193.308	197.578	206.35
LPC	LPC 16:0/0:0	52.3466	47.3069	47.2814	49.1093	52.0984	55.2869	49.5753	55.5085	51.9982	44.6032	47.7696	55.471	42.5745	51.6611	49.6213	59.4941	52.7735	50.3791	35.1882	42.6233	37.1831	34.4917	39.597	48.3412	44.6362	42.6794	47.8836	43.8267	39.6546	41.327	39.6204	35.6016	45.295	35.8342	41.9048	48.8045
LPC	LPC 0:0/16:0	10.8946	10.0775	8.90236	8.65452	10.4611	10.6541	11.4986	11.0848	11.9033	10.1962	10.8507	9.17711	7.10445	8.99329	11.9149	12.2239	11.6058	11.0949	6.58799	9.02426	6.22037	6.35274	7.06128	8.95145	9.69827	8.61968	10.0245	7.18495	6.28393	7.04819	8.63424	6.23882	9.41721	5.84431	6.8452	7.29612
LPC	LPC 16:1	15.2384	23.7834	18.1861	12.9221	18.6857	21.3541	17.5738	17.259	16.0742	20.6854	16.1379	19.2886	15.0106	26.9104	24.6283	21.4273	28.3647	20.3455	3.16876	5.28031	2.65387	3.62937	3.77511	3.26136			5.51655	6.53868	4.02843	3.97751	5.94617	3.37317	3.5467	3.59632	5.05556	5.18984
LPC	LPC 16:1/0:0	3.88572	4.40987	3.96263	3.46585	3.6906	4.83833	4.84624	4.62871	4.48486	4.03075	3.63951	4.01885	3.41624	4.50713	5.36687	6.08003	5.29218	4.62823	0.769103	1.33675	0.825296	0.968272	1.04383	1.5461	0.951172	0.949694	1.35218	1.45995	1.01322	1.05649	1.14412	0.964226	1.01661	0.701122	1.37848	1.16258
LPC	LPC 0:0/16:1	0.814639	1.0922	0.912156	0.753607	0.793345	1.13621	0.964164	0.943314	0.866727	0.844731	0.938726	0.849106	0.719533	1.15959	1.25806	1.40197	1.19322	1.04204	0.252805	0.417542	0.325077	0.37737	0.375684	0.587334	0.349801	0.413931	0.323674	0.498319	0.356162	0.375154	0.370141	0.310541	0.336844	0.224865	0.528111	0.388185
LPC	LPC 18:0	217.618	183.792	173.876	214.771	219.877	189.752	207.673	207.702	193.025	181.202	141.49	159.236	106.184	163.792	172.343	152.245	180.639	168.748	107.054	136.964	82.1854	95.7979	70.3316	73.3417	112.365	101.745	141.136	94.5947	103.822	99.5128	131.017	101.167	123.348	112.893	88.8552	97.6997
LPC	LPC 18:0/0:0	45.8162	32.8937	32.6122	39.9258	43.5142	43.7514	41.5614	46.1	43.6751	34.6934	33.921	39.9529	26.564	35.1235	37.5322	43.1795	38.3541	37.4651	27.6633	32.457	24.2181	26.0528	21.5592	31.1183	33.5322	32.94	30.8398	23.1121	23.5908	25.529	31.978	25.0689	33.3932	24.8508	20.5726	28.0545
LPC	LPC 0:0/18:0	7.08389	4.75689	4.66043	5.34204	6.09407	6.51413	7.37873	7.21038	7.19149	5.3868	5.57441	4.79847	3.12302	4.3267	6.11135	6.12688	5.53719	5.40176	3.24935	4.17921	2.18904	3.05637	2.09031	3.12144	4.0838	3.63784	4.117	2.31133	2.11834	2.65256	3.68558	2.59738	3.80019	2.32469	2.18379	2.89557
LPC	LPC 18:1	206.179	265.668	217.064	209.507	233.254	260.25	238.512	251.048	233.701	225.137	191.817	231.119	157.684	246.051	251.223	234.673	289.633	227.621	37.9601	44.1659	35.5172	29.2778	32.9166	38.2287	40.107	25.7993	57.5358	41.857	43.6856	41.6771	36.1283	32.9135	35.2489	37.9004	44.095	38.5769
LPC	LPC 18:1/0:0	43.0907	37.8756	36.0352	41.2354	42.4537	48.0083	44.0898	48.8949	47.3193	37.7921	38.5949	46.0877	32.4146	41.9512	44.5037	53.0756	46.6159	42.367	9.78426	13.0472	9.11428	8.43434	9.32163	13.3333	13.0469	9.97111	15.3759	10.5327	9.6986	9.63094	10.9671	8.71602	11.8984	7.73233	10.3834	9.92187
LPC	LPC 0:0/18:1	10.798	10.5806	9.78076	9.26971	10.2821	12.4191	11.1281	11.968	12.244	10.1739	13.761	9.62396	7.70992	11.2579	13.0127	13.3495	12.396	11.6854	4.66886	5.35222	4.38276	3.66955	4.69757	8.60802	5.69703	5.19904	5.0688	5.39033	4.9765	5.46767	4.73972	3.93677	5.15298	3.36621	5.90287	5.58109
LPC	LPC 18:2	66.7087	82.1427	62.5584	52.5913	78.2007	78.5699	70.6361	71.8075	77.2312	65.389	57.9015	67.8072	52.0142	75.8842	82.5986	71.4841	77.1679	72.9143	71.4584	80.2725	57.6284	65.3412	66.5196	68.7687	73.7558	62.9782	89.6114	79.1128	72.6091	78.1083	79.3002	56.0191	81.8426	81.0638	80.4783	77.2536
LPC	LPC 18:2/0:0	19.7508	17.8259	14.7444	15.4888	19.1752	21.5546	21.5872	22.0967	22.0167	16.0124	17.8319	17.9365	13.489	18.2498	21.6029	25.041	20.926	19.229	14.921	19.5998	14.7284	16.1503	15.8667	19.316	19.8682	17.7582	21.2306	15.3243	13.3714	14.3949	18.5891	13.9276	19.849	14.8253	14.4467	16.3363
LPC	LPC 0:0/18:2	5.21009	5.15916	3.82211	3.61838	4.69078	5.40058	5.14044	5.07657	5.29427	4.37116	6.39781	3.7137	3.29252	4.73664	6.22069	5.80131	4.98132	4.91112	9.50983	10.146	9.09851	9.39365	10.6288	15.9687	11.8442	11.8759	8.5579	11.0158	10.0946	10.6364	10.7244	7.84505	11.8728	7.71733	10.5038	11.4372
LPC	LPC 18:3/0:0	0.568049	0.613121	0.409826	0.392167	0.493021	0.669312	0.725112	0.639862	0.582536	0.513243	0.519695	0.452675	0.40028	0.491692	0.825	0.932806	0.573438	0.561889	0.156719	0.227001	0.148228	0.207904	0.198466	0.263312	0.224425	0.187724	0.235065	0.162796	0.139712	0.160181	0.173693	0.146994	0.159473	0.0962298	0.177448	0.186065
LPC	LPC 0:0/18:3	0.193722	0.252935	0.148416	0.147338	0.16297	0.216027	0.212837	0.200918	0.163479	0.195397	0.208778	0.123432	0.125421	0.165273	0.254652	0.288198	0.154027	0.190091	0.108896	0.136895	0.104354	0.128519	0.179588	0.240713	0.150422	0.156089	0.101259	0.12281	0.0970905	0.121996	0.112221	0.103159	0.106821	0.0568296	0.137837	0.128755
LPC	LPC 20:0/0:0	0.971817	2.41322	1.74923	0.765925	0.946325	1.08663	1.58998	1.41292	1.10424	2.1262	1.76975	2.11719	1.37094	1.90618	2.58155	2.87343	2.09274	2.21575	0.306506	0.568905	0.265846	0.425892	1.17254	1.91349	0.441085	0.464234	0.499218	1.16925	0.796967	1.38599	0.558122	0.339009	0.430122	0.222558	1.38481	1.67902
LPC	LPC 0:0/20:0	0.0760581	0.197197	0.163208	0.0610936	0.0727585	0.0712948	0.107332	0.104259	0.0853224	0.160814	0.144181	0.150468	0.0975364	0.147725	0.247706	0.267266	0.171868	0.201817	0.0209931	0.0377368	0.0165003	0.0276235	0.0665843	0.132196	0.0314693	0.0320276	0.0313502	0.0847141	0.0560027	0.0932868	0.0310859	0.0232834	0.0303316	0.0163243	0.0859383	0.12868
LPC	LPC 20:1/0:0	1.3702	1.82824	1.95526	1.05304	1.21802	1.60838	1.88197	1.6613	1.5033	1.96118	2.02933	2.09565	1.77397	2.06663	2.93213	3.58252	2.85682	2.38701	0.216075	0.396295	0.269483	0.282201	0.423885	0.588119	0.355103	0.292737	0.371944	0.583256	0.452506	0.490232	0.421972	0.2691	0.336389	0.195713	0.605217	0.61982
LPC	LPC 0:0/20:1	0.178827	0.301633	0.370221	0.138873	0.167232	0.19423	0.254336	0.202898	0.223787	0.261247	0.273126	0.300854	0.23186	0.341034	0.555713	0.719889	0.516608	0.362315	0.0528149	0.0814672	0.0522825	0.0621672	0.0839952	0.14722	0.0755179	0.0659443	0.0577802	0.114899	0.0869693	0.0936077	0.0849605	0.0641257	0.0674715	0.0380644	0.127195	0.125934
LPC	LPC 20:2/0:0	1.14644	0.83972	0.920153	1.00189	1.03762	1.4576	1.80467	1.59104	1.33328	1.00609	1.03274	1.10457	0.991657	1.16451	1.44628	1.96264	1.66289	1.24737	0.190396	0.306785	0.18062	0.208465	0.181707	0.223855	0.268702	0.192833	0.350318	0.233306	0.209356	0.252223	0.261113	0.197401	0.218047	0.150814	0.288605	0.209745
LPC	LPC 0:0/20:2	0.210331	0.1735	0.196892	0.0944795	0.120981	0.230953	0.299034	0.23801	0.218914	0.169521	0.245422	0.163348	0.150508	0.222859	0.308863	0.40147	0.291793	0.235788	0.124843	0.197748	0.12984	0.138359	0.11656	0.201317	0.188233	0.154823	0.148399	0.165421	0.1461	0.176173	0.1672	0.14786	0.153477	0.0877538	0.1986	0.154961
LPC	LPC 20:3	19.4893	15.9634	14.872	19.5041	17.8744	21.1489	22.583	21.1408	21.8864	15.7061	12.4459	16.1347	12.8683	15.5649	16.0901	16.709	21.0467	13.9174	4.97181	4.54191	2.51032	3.01511	2.56232		5.27577	3.7692	6.08947	3.79723	4.3367	5.35818	4.90271	4.30426	4.20954	2.52156	3.66723	3.96487
LPC	LPC 20:3/0:0	3.00829	2.35439	2.13509	2.37475	2.79779	3.30381	3.3566	3.06382	3.49784	2.37365	2.48136	2.4139	2.33415	2.49266	2.86657	4.03663	3.04785	2.71933	0.898981	1.49875	0.808067	0.941728	0.696329	0.982689	1.491	1.21773	1.86799	1.02683	0.910148	1.041	1.29396	0.989559	1.23281	0.72623	0.959276	0.761147
LPC	LPC 0:0/20:3	1.08651	0.85286	0.748308	0.846736	0.895794	1.08242	1.04897	1.10292	1.09761	0.815885	1.11743	0.603914	0.595476	0.790389	0.917259	1.26473	0.86846	0.847983	0.835128	1.23529	0.753934	0.876752	0.658134	1.18567	1.29534	1.23274	0.906791	1.03124	0.871669	1.04888	1.06829	0.957068	0.972386	0.517922	0.953297	0.760258
LPC	LPC 20:4	23.6703	19.6553	17.8522	20.9609	22.4549	20.4197	20.6354	20.5756	23.5058	18.7158	16.5125	14.6249	12.5989	17.1984	16.9209	17.4966	24.7018	15.9338	13.9655	19.2325	11.7845	12.4057	10.0087	8.19675	21.1859	16.5857	23.7101	13.1594	15.2893	10.7476	20.265	13.3789	21.7389	16.7679	11.4451	8.68645
LPC	LPC 20:4/0:0	4.75009	3.19094	3.22189	3.83834	4.43257	4.61837	5.03622	4.87233	5.06756	3.45746	3.40004	3.19736	3.17116	3.38151	3.90553	4.95869	4.33628	3.86693	2.41644	3.39263	2.30217	2.98703	2.1338	2.42277	3.44414	3.25143	3.7294	2.42723	2.11426	2.39088	3.55658	2.55013	3.39141	2.22811	2.05576	1.90695
LPC	LPC 0:0/20:4	2.22475	1.47959	1.34621	1.68739	1.83702	2.16696	1.96226	2.19234	2.01182	1.52111	1.77062	1.11617	1.12369	1.39987	1.61304	2.07288	1.62214	1.50554	1.94317	2.52427	1.69396	2.365	1.7766	2.22395	2.73675	2.97677	1.89945	2.15922	1.74773	2.0407	2.63367	1.99268	2.50126	1.47794	1.83493	1.60724
LPC	LPC 20:5/0:0	1.1384	0.600295	0.470464	1.12262	1.14506	1.37756	1.24239	1.30756	1.29753	0.595094	0.759402	0.636272	0.550745	0.693523	0.851355	1.04477	0.930088	0.701445	0.559389	0.799482	0.567415	0.655042	0.3267	0.485764	0.82754	0.561861	0.891015	0.343671	0.335669	0.420178	0.623336	0.547112	0.64305	0.41958	0.454532	0.465362
LPC	LPC 0:0/20:5	0.512334	0.327882	0.207653	0.518162	0.546928	0.644385	0.555053	0.725546	0.554713	0.315779	0.371393	0.242728	0.221738	0.344963	0.368875	0.48151	0.362387	0.301312	0.433332	0.58954	0.415769	0.557369	0.302133	0.435955	0.625743	0.614819	0.402812	0.314042	0.261135	0.327046	0.505263	0.503959	0.466351	0.27749	0.412856	0.376678
LPC	LPC 22:0/0:0	0.552432	0.740846	0.645037	0.539833	0.567292	0.616713	0.874086	0.813041	0.683736	0.699607	0.543573	0.691951	0.378754	0.643639	0.846071	1.06347	0.7914	0.811958	0.196214	0.351855	0.182414	0.258738	0.311235	0.566951	0.281319	0.318297	0.293782	0.356668	0.252181	0.422916	0.329758	0.250995	0.298192	0.166441	0.383468	0.451201
LPC	LPC 0:0/22:0	0.0501553	0.0650451	0.0585069	0.0445206	0.0519795	0.0561466	0.077735	0.0771153	0.0630728	0.0661929	0.0556327	0.0635391	0.038269	0.0603342	0.0867608	0.0995567	0.0745093	0.0840761	0.0212532	0.0374949	0.0206584	0.0253868	0.0313512	0.0614548	0.031129	0.0348193	0.0329987	0.036869	0.0276746	0.0399612	0.0346147	0.0269163	0.0325023	0.0170848	0.0365142	0.0432329
LPC	LPC 22:1/0:0	0.244024	0.367551	0.325872	0.220542	0.257152	0.269632	0.348991	0.313932	0.29668	0.288521	0.27636	0.33894	0.23054	0.30693	0.491233	0.541906	0.443475	0.396646	0.055507	0.100722	0.0590488	0.0778826	0.107772	0.172594	0.0830625	0.0952661	0.0779933	0.122549	0.0925404	0.132329	0.100869	0.0867696	0.0876467	0.0469489	0.148289	0.153752
LPC	LPC 0:0/22:1	0.0221042	0.0306944	0.0303971	0.0173635	0.0221219	0.0234713	0.0287162	0.0270888	0.028514	0.025696	0.0266832	0.0278867	0.0198305	0.0271124	0.0457321	0.0525512	0.0349279	0.0364015	0.006312	0.00982145	0.00607291	0.00843682	0.0112428	0.01853	0.00912183	0.00897788	0.00776811	0.0148516	0.0101092	0.01324	0.0105858	0.00849424	0.00900311	0.00502353	0.018783	0.0144797
LPC	LPC 22:2/0:0	0.0273356	0.0285845	0.0247983	0.0209043	0.0283959	0.0294651	0.0389892	0.0354831	0.0320943	0.026495	0.024299	0.0259998	0.019869	0.026927	0.0404169	0.0452418	0.0375649	0.0339695	0.00991151	0.0173263	0.0115423	0.0140639	0.0153158	0.0220736	0.016661	0.0151487	0.015893	0.0159957	0.0115365	0.0160614	0.0164838	0.0148182	0.0139129	0.0076534	0.0199862	0.0191551
LPC	LPC 0:0/22:2	0.0047123	0.00483679	0.00532681	0.00311523	0.0043913	0.00458375	0.00613171	0.00457751	0.00514293	0.00380187	0.00360769	0.00442006	0.00373781	0.00493019	0.00801878	0.00988332	0.00559486	0.00554846	0.00235792	0.00363383	0.00258441	0.00346681	0.00423469	0.00638168	0.00316476	0.00318773	0.00291013	0.00574376	0.00319412	0.00485055	0.00374732	0.00359434	0.00322549	0.00185315	0.00699693	0.00501753
LPC	LPC 22:3/0:0	0.084187	0.0484922	0.0492263	0.0580289	0.0826754	0.0942643	0.116902	0.0957702	0.0943869	0.0556199	0.0553797	0.059511	0.0476158	0.0611922	0.0803997	0.106268	0.0879689	0.0675175	0.00683741	0.0118428	0.00791982	0.00822417	0.00790155	0.0109083	0.0105381	0.00783253	0.0108192	0.00882646	0.00724239	0.00951733	0.0114121	0.00951229	0.0088969	0.00565549	0.0107144	0.00921632
LPC	LPC 0:0/22:3	0.0246607	0.0133511	0.0180121	0.0162249	0.0230658	0.0213767	0.0298507	0.0209438	0.0279866	0.0137687	0.0144959	0.0135063	0.0129981	0.0192108	0.0227972	0.0345275	0.0211487	0.0185204	0.00262995	0.00681162	0.00292051	0.00566457	0.00526221	0.0082432	0.00358333	0.00789815	0.00378382	0.00628844	0.00511516	0.00464933	0.00458038	0.00366915	0.00625619	0.00328181	0.00784181	0.00604233
LPC	LPC 22:4/0:0	0.219229	0.141922	0.118978	0.138474	0.204209	0.240025	0.275186	0.259614	0.258906	0.148495	0.15018	0.129944	0.113607	0.157973	0.190517	0.251729	0.208292	0.160776	0.0311862	0.0491828	0.0270741	0.0369611	0.0261628	0.0342728	0.0452903	0.0425243	0.056156	0.0302132	0.0269829	0.033788	0.0500201	0.0380927	0.039281	0.0264639	0.0378468	0.0343361
LPC	LPC 0:0/22:4	0.0642026	0.0462016	0.044952	0.0421695	0.0588205	0.063429	0.0758471	0.0691149	0.0639896	0.0401306	0.0502558	0.0317218	0.0311965	0.0457828	0.0566709	0.0766188	0.0536423	0.0443903	0.0373408	0.0597072	0.038224	0.0455435	0.036319	0.0503815	0.0523353	0.0635251	0.0436703	0.0449646	0.0374349	0.0432961	0.057129	0.0480447	0.0518563	0.0287783	0.0478441	0.0446764
LPC	LPC 22:5/0:0	1.07506	0.75391	0.621286	0.665371	0.923174	1.03256	1.2672	1.11911	1.06047	0.71248	0.836186	0.611052	0.61212	0.693882	0.867732	1.1566	0.94754	0.559887	0.226633	0.411792	0.217269	0.243604	0.246818	0.339993	0.346816	0.380642	0.483511	0.36656	0.256083	0.358454	0.362156	0.301095	0.385968	0.197396	0.37611	0.339713
LPC	LPC 0:0/22:5	0.354579	0.248581	0.240651	0.221182	0.29204	0.300814	0.338294	0.227544	0.297121	0.24144	0.316478	0.119527	0.0964124	0.168313	0.28345	0.237646	0.166117	0.245715	0.260574	0.376682	0.242001	0.278077	0.306374	0.432205	0.340559	0.463779	0.275384	0.374271	0.291879	0.408367	0.365643	0.275747	0.37527	0.194123	0.417901	0.375377
LPC	LPC 22:6	17.6755	10.8264	12.0632	15.1994	16.0186	16.5277	14.7787	14.3593	17.2258	12.7079	15.0576	10.8028	6.68882	13.311	8.37768	10.9309	11.4482	13.5052	10.6399	15.6041	10.6524	10.0474	10.4502	12.095	13.9373	11.8459	13.9434	14.7325	14.2538	18.0259	15.6087	11.0492	15.4902	14.1639	16.2109	12.8297
LPC	LPC 22:6/0:0	4.57929	3.1716	2.80912	3.68613	4.08178	4.43275	4.6716	4.28002	4.81234	3.07481	3.60071	2.70297	2.62526	3.03034	3.23607	4.48089	3.64351	3.31291	2.06314	3.30685	2.15663	2.34017	2.29832	2.93981	3.11618	3.01391	3.52055	2.70032	2.15369	3.01052	3.17745	2.60644	2.98326	1.86388	2.74368	2.55716
LPC	LPC 0:0/22:6	2.3053	1.52348	1.39949	1.8029	1.98721	2.00992	2.03255	2.11484	2.02906	1.54342	2.03047	1.08872	1.12034	1.40561	1.53745	2.00607	1.50148	1.45117	1.90741	2.65351	2.02066	2.08347	2.43533	2.88993	2.73236	3.0713	2.07617	2.63013	2.07774	2.70983	2.50838	2.07428	2.7794	1.59791	2.82604	2.41875
LPC	Total LPC	1088.77	1194.16	1037.16	1048.83	1197.75	1171.06	1124.66	1142.41	1117.28	1059.01	933.748	1060.5	755.591	1084.73	1165.33	1097.92	1253.57	1073.47	536.354	673.913	480.682	495.798	494.28	548.68	628.699	525.477	742.881	614.343	587.027	624.279	638.097	502.318	650.951	576.415	579.052	598.228
LPE	LPE 16:0	7.00862	5.78865	6.68004	8.46097	9.40552	7.05911	7.04242	7.27934	8.88195	5.59539	5.28567	6.56247	4.27549	7.60906	7.38273	6.08591	6.225	7.54366	3.94652	3.48818		3.48396	1.59793	2.48654	2.82852	1.93617	4.08762	4.83232	3.90491	4.07577	2.67923	3.44696	3.32512	3.88849	2.69611	3.51095
LPE	LPE 16:0/0:0	4.20515	12.9338	12.1226	7.18262	12.8053	7.47635	15.4928	10.2914	10.692	14.0426	4.72011	8.54058	2.6905	11.0374	11.2635	8.41753	8.70874	19.5498	4.04139	4.82038	3.8124	6.68444	5.41912	5.80052	4.18281	5.10353	8.28567	9.8171	2.1218	5.04909	3.68563	3.8661	4.1583	2.84997	6.828	3.20539
LPE	LPE 16:1/0:0	0.100467	0.514173	0.228053	0.134634	0.0668917	0.0644279	0.320983	0.158899	0.234759	0.410525	0.155152	0.142865	0.104933	0.194627	0.403401	0.194405	0.179732	0.461549	0.048876	0.0474402	0.0268891	0.024384			0.0261759	0.0283776	0.11019	0.154926			0.0603312	0.0402736	0.0305411	0.0359822	0.107737	0.0103741
LPE	LPE 18:0	12.4142	6.52096	7.49985	12.526	11.99	10.8017	11.3616	9.64435	13.4135	7.66462	7.41318	7.03408	4.99376	7.25864	8.66332	7.59996	11.864	5.10269	3.12299	4.02678		3.26457	1.66471	3.6686	3.5115	2.89552	5.97289	2.16564	2.80068	4.12005	5.40932	4.15315	4.3551	4.40054	3.52593	3.90933
LPE	LPE 18:0/0:0	13.9422	14.3342	10.4634	12.9408	26.1173	20.2193	20.1519	18.6138	23.0018	14.1584	6.64477	8.41948	4.76577	18.3858	16.2112	14.271	16.7206	24.1359	2.26801	7.23144	3.41125	6.07683	4.32595	7.69427	5.88419	8.38238	8.77531	6.53608	3.84505	8.73016	8.20087	8.46859	9.68399	2.78103	7.71316	2.16577
LPE	LPE 0:0/18:0	0.0717682	0.148486	0.0574629	0.0631729	0.131854	0.174437	0.148295	0.0965708	0.131315	0.0684012	0.05884	0.070032	0.054434	0.0586307	0.0733312	0.0498722	0.120227	0.110478		0.0488113	0.0419157	0.0189791		0.0406335			0.0303915	0.0780512		0.10377	0.0308135	0.0514205	0.0400082			0.00919216
LPE	LPE 18:1/0:0	2.62181	3.81564	2.2742	2.30702	5.16313	5.87253	6.99433	4.71002	6.05468	3.78884	2.52834	3.37538	4.18546	6.16265	4.93952	3.50301	4.1473	6.23241	0.651185	1.59266	1.35527	1.257	0.653138	1.74191	2.18008	0.899421	0.98546	1.55523	1.14648	1.64006	1.05945	2.24922	1.10902	0.293045	0.829369	0.311668
LPE	LPE 0:0/18:1	0.0277099	0.0867274	0.0858577	0.0224319	0.0708352	0.187778	0.224377	0.176776	0.216266	0.0793884	0.0613141	0.0287414	0.0562924	0.177367	0.0644166	0.041718	0.191531	0.333863	0.0495874	0.0381651	0.0438793	0.0241412	0.052622	0.096759	0.0234948	0.0303325	0.0998218	0.0930626	0.0308854	0.0567925	0.049865	0.030842	0.0333124	0.028928	0.0273648	0.0324012
LPE	LPE 18:2/0:0	0.469783	0.813506	1.69603	0.577697	1.05012	1.51149	0.876591	1.08404	0.98806	1.117	1.5294	1.02489	0.840137	1.45355	1.41427	0.800415	0.721524	1.72307	0.366867	1.30631	0.536921	0.559032	1.18469	1.0792	0.589334	0.770469	1.40621	1.01597	0.346582	0.906092	0.790965	0.861558	0.590237	0.317966	0.64793	0.497736
LPE	LPE 0:0/18:2	0.0383514			0.0236698		0.0252359	0.0906743	0.074582	0.0422826		0.0277981	0.0218303		0.0695465	0.0209531		0.0223154		0.0426243	0.0792091	0.0771903	0.0331547	0.0950515	0.144888	0.0184235	0.0525919	0.0473584	0.189572	0.0350349	0.0568253	0.0323568	0.0433149		0.0285261	0.0573526	0.0289259
LPE	LPE 18:3/0:0	0.100598		0.0698833	0.133379	0.142614	0.14989	0.0451991	0.063627	0.0448884	0.0890886	0.118056	0.0773854	0.102579	0.096772	0.108582	0.113962	0.151555	0.31735	0.0671976	0.0566143	0.0710813	0.119935	0.105275	0.277087	0.0844941	0.208308	0.134485	0.248739	0.0804563	0.0487891	0.0723204	0.0659765	0.0825003		0.129733	0.0398583
LPE	LPE 20:3/0:0	0.468711	0.57954	0.813642	0.311903	0.773187	0.536743	1.09032	0.475721	0.699384	0.462484	0.429398	0.344026	0.299607	0.467026	0.624136	0.692407	0.540019	1.83735	0.110766	0.140154	0.143076	0.130325	0.123997	0.212105	0.133327	0.0949621	0.11793	0.400958	0.11473	0.223645	0.0802436	0.0966758	0.145406	0.0489734	0.112002	0.0690328
LPE	LPE 20:4/0:0	1.57953	1.41682	1.56565	0.99351	2.2752	2.22316	2.07045	0.983768	1.87543	1.00378	1.59878	1.17829	0.93017	2.0112	1.67158	1.65491	2.34002	5.12953	0.195103	0.737087	0.58259	0.350153	0.517643	0.852377	0.354049	0.653226	0.915902	0.97579	0.229393	0.766448	0.599487	0.545731	0.543605	0.228054	0.532478	0.220647
LPE	LPE 0:0/20:4	0.0236814	0.105834	0.106583	0.0495974	0.0781898	0.0992217	0.0625528	0.0300449	0.0873962	0.0837997	0.0475013	0.0554228	0.072055	0.119865	0.139394	0.0522353	0.0756092	0.190629	0.0937998	0.156637	0.104379	0.110963	0.189261	0.181322	0.0799732	0.117066	0.170264	0.215569	0.113491	0.182278	0.0946896	0.104284	0.131545	0.0725516	0.109863	0.0456626
LPE	LPE 20:5/0:0	0.0735601	0.247558	0.12781	0.0974149	0.192836	0.180848	0.0772734	0.153866	0.137881	0.147496	0.180731	0.140217	0.0843812	0.29504	0.181198	0.127303	0.178335	0.502304	0.0445587	0.15943	0.083667	0.0676072	0.0977398	0.131228	0.0720794	0.0370927	0.214514	0.118018	0.0720205	0.207655	0.108952	0.156597	0.0423945	0.0614423		0.0290266
LPE	LPE 22:5/0:0	0.112533	0.196041	0.175174	0.12749	0.129096	0.157613	0.257698	0.173357	0.130614	0.130015	0.198411	0.0885286	0.169293	0.218772	0.214361	0.135775	0.260013	0.38406		0.0574535	0.0702112	0.0357407	0.0703761	0.124643		0.068379	0.0827405	0.0999683		0.0736173	0.0219477	0.0741411			0.0728877	0.0117745
LPE	LPE 22:6/0:0	1.47298	1.5589	1.57401	1.23469	1.82641	2.2506	2.23111	1.43204	2.13915	1.4799	1.42055	1.13809	1.29782	1.81079	1.90503	1.13444	1.83393	3.16301	0.281983	0.648432	0.606854	0.398216	0.885502	1.07506	0.478288	0.641144	1.32311	1.36205	0.493542	1.89835	0.741483	0.742156	0.69475	0.451226	0.624354	0.356525
LPE	LPE 0:0/22:6	0.083889	0.13589	0.101479	0.0638948	0.0897893	0.242754	0.107474	0.128068	0.141833	0.187058	0.136137	0.0659483	0.179833	0.164395	0.142442	0.0870797	0.143497	0.238324	0.148425	0.301398	0.323939	0.150918	0.532346	0.396	0.21251	0.326846	0.390059	0.380784	0.128984	0.491868	0.205877	0.293527	0.235731	0.176786	0.373403	0.114224
LPE	Total LPE	44.8155	49.1967	45.6417	47.2509	72.3082	59.2332	68.6461	55.5703	68.9131	50.5088	32.5541	38.3083	25.1025	57.5911	55.4234	44.9619	54.4239	76.956	15.4799	24.9366	11.2915	22.7903	17.5154	26.0031	20.6593	22.2458	33.1499	30.2398	15.464	28.6313	23.9238	25.2905	25.2016	15.6635	24.3877	14.5685
LPG	LPG 16:0/0:0	0.0145633	0.0136635	0.0156273	0.0155406	0.0182688	0.0287902	0.0204889	0.0199636	0.0196703	0.0144471	0.0157048	0.0191167	0.0137799	0.0231944	0.021611	0.0204638	0.020891	0.0178853	0.00628965	0.00409207	0.00706947	0.00552079	0.0043728	0.00459034	0.00748379	0.00481188	0.00840267	0.00755113	0.00345732	0.00301975	0.005964	0.00373128	0.00520248	0.00569742	0.00548859	0.00260438
LPG	LPG 18:0/0:0	0.0170378	0.0175909	0.0154499	0.0155065	0.0263052	0.0261016	0.0217152	0.0246827	0.023251	0.0217694	0.0142298	0.016523	0.0116964	0.0144275	0.0178183	0.0227419	0.0204544	0.0202464	0.00256995	0.00438404	0.00559496	0.00903222	0.00510071	0.0109007	0.00487222	0.0129442	0.00983381	0.00638633	0.00542597	0.00197245	0.00666373	0.00977119	0.00535772	0.00492426	0.00653762	0.00373018
LPG	LPG 18:1	4.29883	12.8732	11.6311	23.3637	32.1581	8.93874	3.02529	1.30538	3.63806	14.1841	32.1629	39.9327	29.6412	14.2642	2.6944	2.49664	8.84264	13.9614	13.854	25.6585	16.2064	15.1037	1.64555	2.3313	1.39682	11.9413	12.3431	41.5318	11.3829	16.745		4.11262	7.54508	3.25388	6.61243	3.63257
LPG	LPG 18:1/0:0	0.0474119	0.0489785	0.0447539	0.0499022	0.0613172	0.0877114	0.0621808	0.0504912	0.0562092	0.0551683	0.0622836	0.0533056	0.0609367	0.0531099	0.0718733	0.0534934	0.084525	0.0636169	0.00578684	0.00900135	0.00769733	0.00950687	0.00605612	0.00832551	0.0137383	0.0165313	0.0120292	0.00838059	0.00703924	0.00548581	0.00688429	0.00664443	0.00699366	0.00617277	0.00474973	0.00802465
LPG	LPG 18:2/0:0	0.0121652	0.0142228	0.0110549	0.0066455	0.0120836	0.0134951	0.0126948	0.0081519	0.00873838	0.0139887	0.0176411	0.0136076	0.00959596	0.0143267	0.0113792	0.011098	0.0153642	0.0113967	0.00625305	0.00636829	0.00654881	0.00800578	0.00607298	0.00532013	0.00681404	0.00568337	0.00810993	0.0083324	0.00537549	0.00530697	0.0072929	0.00857866	0.00766925	0.00656651	0.00596981	0.00554792
LPG	Total LPG	4.39001	12.9677	11.718	23.4513	32.276	9.09483	3.14237	1.40867	3.74593	14.2895	32.2728	40.0353	29.7372	14.3693	2.81708	2.60444	8.98388	14.0745	13.8749	25.6823	16.2333	15.1358	1.66715	2.36044	1.42973	11.9812	12.3814	41.5624	11.4042	16.7608	0.0268049	4.14134	7.5703	3.27724	6.63517	3.65247
LPI	LPI 16:0/0:0	0.0867854	0.131494	0.114135	0.0871203	0.104243	0.106555	0.110112	0.0993596	0.112092	0.0951767	0.0945737	0.105041	0.0764147	0.0957814	0.125249	0.112153	0.152899	0.117457	0.0302199	0.0244382	0.0219907	0.0303436	0.0256075	0.0278596	0.0349706	0.0191317	0.0366394	0.023104	0.0322318	0.0420795	0.0362816	0.0327472	0.0290775	0.0350034	0.0386862	0.0444616
LPI	LPI 0:0/16:0	0.0088628	0.00624407		0.00733065	0.00938455	0.0189166	0.00770976	0.00684002	0.00540153	0.00909157	0.0111668	0.0042789	0.00385347	0.00484442	0.0109499	0.00856478	0.00581963	0.0130618	0.00651234	0.00837838	0.00491319	0.00538913	0.00442695	0.00444907	0.00458479	0.00524601		0.00427635			0.00502058	0.00487541	0.00692739	0.0052782	0.00569012	0.00649781
LPI	LPI 0:0/16:1	0.0053356	0.0168047	0.0143994	0.00655307	0.0103447	0.0144472	0.0131719	0.00837045	0.00856279	0.0146584	0.0198906	0.0207516	0.0126759	0.0163721	0.0193149	0.0135897	0.0141952	0.0119173	0.00406372			0.00610784			0.00250357			0.00225995	0.00555398			0.00374709	0.00602477	0.00443636		0.00446926
LPI	LPI 18:0/0:0	0.916974	0.869493	0.971131	1.1	1.19112	1.08452	1.12225	0.908262	1.44905	0.875563	0.733428	0.872484	0.605253	0.757537	0.991483	0.745997	1.14763	0.826749	0.281014	0.250383	0.201106	0.283685	0.206533	0.267427	0.270063	0.224963	0.351173	0.172428	0.295299	0.263049	0.295626	0.368288	0.292271	0.39893	0.23936	0.359316
LPI	LPI 0:0/18:0	0.0342723	0.0379622	0.0283771	0.0412299	0.0508364	0.044443	0.0517635	0.0583887	0.059239	0.0318443	0.0371174	0.0295024	0.0175301	0.0353141	0.0332772	0.0300359	0.0431127	0.0374818	0.00416593	0.00481562	0.00936502	0.0128139	0.00842606	0.00740875	0.00922365	0.009237	0.00722486	0.00414825	0.00661269	0.00758147	0.00946829	0.0171528	0.0144566	0.00834617		0.0093368
LPI	LPI 18:1/0:0	0.285894	0.297397	0.277679	0.293649	0.330743	0.446514	0.644337	0.29531	0.401765	0.295844	0.388103	0.317895	0.194476	0.294711	0.409028	0.266635	0.435746	0.345465	0.0232065	0.0268497	0.0156	0.0301685	0.0122664	0.0193286	0.0364026	0.0206837	0.0353392	0.0122771	0.0235838	0.0161978	0.0199297	0.0299516	0.0249282	0.0289198	0.0153183	0.0223461
LPI	LPI 0:0/18:1	0.0913034	0.12031	0.106794	0.0959011	0.0903683	0.112052	0.115731	0.0889113	0.103358	0.109496	0.192743	0.0688538	0.0690514	0.144863	0.165187	0.111327	0.127619	0.116559	0.0243247	0.0113821	0.0188083	0.0182408	0.0209023	0.0239104	0.0316948	0.0207776	0.00943781	0.00957476	0.0194441	0.0121733	0.0173643	0.014821	0.0216243	0.0238851	0.0168708	0.0104065
LPI	LPI 18:2/0:0	0.0641848	0.0821658	0.0609434	0.0622368	0.0712889	0.104708	0.152412	0.0829924	0.0755452	0.0826337	0.104921	0.0686112	0.066898	0.074292	0.0972242	0.0636182	0.112566	0.0836077	0.0509262	0.0576741	0.0448952	0.0620435	0.0448277	0.067905	0.0504331	0.0551671	0.0996334	0.0443717	0.0385571	0.0561769	0.064853	0.0644891	0.0556646	0.0769059	0.0342154	0.0454519
LPI	LPI 0:0/18:2	0.0322592	0.0598239	0.0539154	0.0279122	0.0300555	0.0405522	0.0375895	0.0389331	0.0314515	0.0587842	0.0466014	0.0391011	0.0275808	0.0472654	0.0645716	0.0503027	0.040609	0.0437502	0.0676047	0.0685846	0.079036	0.0886149	0.0734723	0.100827	0.0808364	0.0569319	0.051168	0.0553309	0.0669448	0.0843946	0.0727276	0.0699766	0.0522269	0.0894759	0.0573628	0.0846833
LPI	LPI 20:3/0:0	0.496626	0.302257	0.315588	0.477723	0.441159	0.520223	0.627505	0.502904	0.542857	0.335486	0.432535	0.361819	0.24812	0.296244	0.463944	0.369442	0.53347	0.343402	0.0290693	0.0527192	0.0227782	0.0357296	0.0248251	0.021067	0.0338119	0.0442267	0.0960575	0.0191946	0.0347535	0.0313424	0.0395036	0.0249267	0.0382456	0.0415441	0.0288856	0.0288907
LPI	LPI 0:0/20:3	0.126232	0.142798	0.149396	0.131449	0.128216	0.151763	0.135217	0.121355	0.127036	0.163835	0.306317	0.122084	0.140078	0.173383	0.176956	0.131134	0.1724	0.181247	0.0534828	0.0455824	0.0477818	0.0416324	0.0441146	0.052741	0.0347863	0.0600647	0.0666165	0.0501288	0.0655465	0.0706391	0.0498371	0.0526851	0.0353946	0.0529613	0.0517532	0.0449506
LPI	LPI 20:4/0:0	0.806539	0.536373	0.512622	0.724984	0.80258	0.909592	0.986471	0.888603	1.15736	0.627464	1.06058	0.561922	0.458992	0.567606	0.658623	0.522493	0.727054	0.588101	0.279094	0.378885	0.227251	0.307129	0.168057	0.189016	0.271868	0.336962	0.66462	0.171512	0.209116	0.225541	0.288086	0.265679	0.401314	0.45009	0.120666	0.198171
LPI	LPI 0:0/20:4	0.355889	0.303111	0.305474	0.239191	0.36354	0.42887	0.220753	0.352046	0.384587	0.320053	0.496594	0.241804	0.182424	0.394958	0.344688	0.232426	0.377593	0.349026	0.376302	0.371695	0.329504	0.272836	0.218142	0.261554	0.373018	0.392578	0.42557	0.326083	0.282671	0.366719	0.336633	0.314256	0.346055	0.301569	0.210346	0.220187
LPI	LPI 20:5/0:0	0.0286401	0.0208121	0.0169463	0.0271572	0.0274488	0.0412444	0.0404905	0.0395673	0.0459918	0.0221622	0.0357051	0.0181138	0.0125077	0.0204057	0.0122333	0.0189394	0.0262551	0.0207591	0.00687893	0.0147008	0.00595015	0.00927464	0.00443753	0.00715805	0.017379	0.0115452	0.0255536	0.00653114	0.0142416	0.00987467	0.0111114	0.0129912	0.0101347	0.0173558	0.00808114	0.00982331
LPI	LPI 22:5/0:0	0.0258629	0.0187972	0.0259562	0.019269	0.0278185	0.0242709	0.0453006	0.0323734	0.0352938	0.0256263	0.0531724	0.0290716	0.0210397	0.0308673	0.0287355	0.0255065	0.0265062	0.0319223	0.00688155	0.00209157	0.00809547	0.00792133	0.0117938	0.00749327	0.00606794	0.00803968	0.00685663	0.00377168	0.00487831	0.00340166	0.0072248	0.00872949	0.00476802	0.00709371		0.00296849
LPI	LPI 0:0/22:5	0.0154406	0.00852656	0.0216495	0.00463098	0.00843565	0.00943735	0.00285482	0.0127243	0.00946691	0.016079	0.0129757	0.00913429	0.00793977	0.00768647	0.0174571	0.00345899	0.0132635	0.0161036		0.00650954	0.00506898	0.00587527	0.00856989	0.00821425	0.00404913	0.00628354	0.0131036	0.00652513	0.00288428	0.010879	0.00338915	0.00289099	0.00523649	0.00310823	0.0103097
LPI	LPI 22:6/0:0	0.0689962	0.0497619	0.0659557	0.0511552	0.0645497	0.0617842	0.0914204	0.0769734	0.110822	0.0532713	0.0796564	0.045301	0.0376327	0.0539206	0.055015	0.0409851	0.0758953	0.058216	0.0156297	0.022301	0.0127256	0.0178819	0.0248318	0.0246374	0.0156169	0.0143284	0.0323132	0.0171978	0.0196456	0.0171315	0.0184835	0.0103613	0.0102169	0.0181466	0.011997	0.0196492
LPI	LPI 0:0/22:6	0.0271708	0.0258474	0.0312152	0.0249214	0.0230158	0.0155362	0.0280383	0.0303564	0.0345892	0.0327376	0.0343865	0.0256585	0.0103143	0.016776	0.0252559	0.0320025	0.0275109	0.0204321	0.025866	0.0130007	0.0283922	0.0214752	0.0219092	0.0292634	0.0242021	0.017273	0.0221845	0.0172187	0.0226586	0.0341002	0.0336474	0.0159219	0.0160741	0.019565	0.0328724	0.0181542
LPI	Total LPI	3.47727	3.02998	3.07218	3.42242	3.77515	4.13543	4.43313	3.64427	4.69447	3.16981	4.14047	2.94143	2.19278	3.03283	3.69919	2.77861	4.06015	3.20526	1.28524	1.35999	1.08326	1.25716	0.923143	1.12026	1.30151	1.30344	1.94349	0.945934	1.14462	1.25128	1.30919	1.31449	1.37064	1.58261	0.882415	1.12976
LSM	Lyso SM(d18:1)	0.0154974	0.0126519	0.00932327	0.0146291	0.0149683	0.0215624	0.0151662	0.0147488	0.020595	0.0124711	0.00836049	0.00933222	0.0044967	0.0124612	0.0119475	0.0103595	0.0151361	0.00968425	0.00622177	0.00702186	0.00629179	0.00687172	0.00337463	0.00445494	0.00670609	0.00458852	0.00660301	0.00485429	0.00507226	0.0056246	0.00708823	0.00348592	0.00772764	0.00617788	0.00514161	0.00586662
LSM	Total LSM	0.0154974	0.0126519	0.00932327	0.0146291	0.0149683	0.0215624	0.0151662	0.0147488	0.020595	0.0124711	0.00836049	0.00933222	0.0044967	0.0124612	0.0119475	0.0103595	0.0151361	0.00968425	0.00622177	0.00702186	0.00629179	0.00687172	0.00337463	0.00445494	0.00670609	0.00458852	0.00660301	0.00485429	0.00507226	0.0056246	0.00708823	0.00348592	0.00772764	0.00617788	0.00514161	0.00586662
LacCer	LacCer d18:1/16:0	4.76889	4.405	4.59835	5.2596	7.10192	4.85233	5.96819	3.97825	7.55702	4.89903	3.69975	6.43136	2.2744	5.18888	6.7071	6.01795	7.026	6.18982	1.0775	0.901381	0.906082	1.749	0.510759	0.908555	1.12148	0.889538	0.90795	0.628473	0.709853	0.630524	1.15368	1.33385	0.97528	1.36035	0.729969	0.658923
LacCer	LacCer d18:1/18:0	0.483999	0.329089	0.373738	0.645394	0.743822	0.575354	0.597293	0.456357	0.802066	0.401183	0.272814	0.466439	0.192742	0.378273	0.543025	0.525384	0.482367	0.431698	0.0933087	0.102811	0.102479	0.142551	0.0336361	0.0649917	0.105799	0.0889754	0.0916544	0.0597645	0.0369542	0.0622295	0.0998395	0.119542	0.114946	0.126005	0.0543135	0.0363268
LacCer	LacCer d18:1/20:0	0.308839	0.322725	0.385087	0.5908	0.767561	0.46464	0.493791	0.376191	0.598826	0.370874	0.21544	0.420642	0.191313	0.310791	0.429821	0.328503	0.362536	0.347624	0.11903	0.107736	0.0851168	0.179379	0.02382	0.0636933	0.0991714	0.0754356	0.0726881	0.0629196	0.0656853	0.101492	0.0837963	0.0888149	0.103959	0.0971561	0.0719186	0.0695932
LacCer	LacCer d18:1/22:0	1.8872	2.25187	2.26317	2.81155	3.44645	2.49227	2.43419	2.01213	3.78908	3.27898	2.30883	3.06713	1.09175	2.01684	3.54525	2.91138	3.2631	2.94268	0.684845	0.486312	0.48105	0.864116	0.333734	0.61474	0.817429	0.514287	0.553706	0.493638	0.387454	0.477384	0.556109	0.744308	0.554408	0.732139	0.53974	0.427326
LacCer	LacCer d18:1/23:0	1.02299	1.27767	1.144	2.07327	2.1962	1.47752	1.49954	1.27578	2.16301	1.87675	0.655428	1.67764	0.39776	1.23898	1.87583	1.23751	1.88751	1.52997	0.263682	0.219453	0.252182	0.432116	0.0581649	0.177864	0.238618	0.152619	0.200621	0.14498	0.112869	0.184504	0.195098	0.220312	0.192757	0.250046	0.150171	0.115064
LacCer	LacCer d18:1/24:0	1.79788	2.72595	2.04775	3.20133	3.95683	2.78725	2.61756	1.65487	3.92584	3.41525	2.04693	3.68902	0.857627	2.32508	4.07444	2.53583	3.22652	3.80416	0.492656	0.378742	0.438097	0.674209	0.180316	0.325034	0.383186	0.301115	0.385687	0.447018	0.274719	0.451752	0.353274	0.365815	0.350832	0.550009	0.436507	0.311908
LacCer	LacCer d18:1/24:1	3.84367	3.5009	4.34359	6.86776	6.12235	4.84085	4.52967	3.89498	9.36355	5.55864	5.73171	8.0373	2.04871	5.03913	8.12399	6.33468	8.53289	6.91917	1.44952	1.15547	1.40113	1.92153	0.563737	0.868649	1.30756	1.20031	1.01248	0.870225	0.692153	0.847914	1.26149	1.55727	1.06379	1.82574	1.34663	0.692067
LacCer	LacCer d18:1/26:1	0.00760687	0.0172429	0.0197142	0.0175653	0.048867	0.0234546	0.0149594	0.0110403	0.0206894	0.0173322	0.01613	0.0244212	0.011263	0.0259934	0.0267157	0.0166761	0.0339042	0.012827	0.0117708	0.00608608	0.0144855	0.0186452						0.00552876	0.00705096				0.00885274	0.0104713		0.00676759
LacCer	Total LacCer	14.1211	14.8305	15.1754	21.4673	24.384	17.5137	18.1552	13.6596	28.2201	19.818	14.947	23.8139	7.06556	16.524	25.3262	19.9079	24.8148	22.178	4.19231	3.35799	3.68062	5.98155	1.70417	3.02353	4.07324	3.22228	3.22479	2.71255	2.28674	2.7558	3.70329	4.42991	3.36483	4.95191	3.32925	2.31798
PC	PC 14:0_16:0	26.9873	30.0902	31.0296	31.804	27.3005	27.8504	37.2435	25.807	29.9966	25.547	22.0195	36.5942	16.7819	44.4838	38.9914	30.0474	34.6456	30.2965	3.76871					2.33501	2.85151					3.34533	4.39899	4.34909	4.42085	4.59253	3.97917	3.36205
PC	PC 16:0_16:0	157.137	129.212	145.246	181.134	181.072	149.006	171.68	141.958	178.464	140.051	124.878	219.057	62.0125	176.667	150.637	140.778	178.101	152.789	76.0441	39.8992	40.2166	67.6791	32.7677	41.4283	47.7413	60.5198	79.4145	42.1245	75.3284	37.8543	56.6353	54.3233	68.8768	71.8384	42.5392	46.1545
PC	PC 16:0_16:1	78.5719	170.78	152.752	104.399	84.2624	95.8287	106.22	91.1414	106.166	132.05	95.749	159.81	82.0107	175.146	153.702	137.629	153.322	147.017	10.6251	11.9866	7.71493	11.5401	9.62561	17.8905	9.83175	10.9097	15.7412	19.8858	21.541	21.1956	12.0725	15.1825	15.8931	15.6978	20.8855	19.3023
PC	PC 16:0_18:1	1036.99	1558.13	1373.09	1501.82	1188.57	986.943	1124.66	984.2	1163.31	1476.72	1230.99	1709.96	1142.1	1427.86	1538.11	1343.62	1430.71	1353.47	201.645	210.009	238.851	168.488	172.605	291.133	171.794	140.695	275.872	345.025	339.153	366.812	158.794	219.684	185.17	208.325	267.795	280.747
PC	PC 16:0_18:2	439.506	678.429	570.965	474.749	541.588	380.835	524.525	375.214	444.158	584.484	493.692	776.71	588.876	601.93	721.106	592.413	607.433	537.501	388.648	482.605	438.797	362.004	391.854	570.949	344.4	331.578	446.812	700.116	551.201	701.112	435.24	440.108	451.562	439.579	515.475	629.599
PC	PC 16:0_20:3	108.927	111.417	122.197	127.04	101.53	81.7595	142.79	101.13	111.1	133.973	99.1531	134.245	82.0612	117.38	135.551	145.74	144.718	121.639	21.8522	32.4303		19.5445	19.1098	30.0378	24.5589	18.8902	32.5899	34.9914	45.0764	40.4595	22.7006	26.1936	25.6727	26.6394	29.9692	28.8579
PC	PC 16:0_20:4	121.723	134.037	133.957	131.999	120.64	81.4082	132.395	103.899	132.077	126.161	99.4736	147.751	85.5034	122.472	128.145	122.416	133.006	125.879	64.4727	83.0481	57.1696	59.7324	45.3986	58.9482	69.2714	56.1542	83.8567	95.82	101.048	90.1941	75.8825	82.2732	80.2214	77.0918	60.3044	62.7949
PC	PC 16:0_20:5	14.6984	17.9302	13.0191	25.7384	16.7704	17.251	20.778	18.5458	19.401	18.5567	17.1613	19.6398		25.9993	20.0443	17.9326	18.2491	17.2106	8.88697	6.17444	13.5986	5.10605	4.31971	8.09069	6.50022	5.73286	9.62976	9.67833	12.6314	9.8451	8.25677	8.92825	7.24721	10.1732	7.60234	12.9693
PC	PC 16:0_22:6	52.8438	65.5083	62.4296	65.9167	58.5106	42.0388	69.6855	45.5559	62.7734	67.8739	64.1503	71.4373	57.2378	52.5014	83.317	77.5187	64.5089	62.6323	50.0509	53.2914	27.0155	25.2006	52.803	67.7169	47.2314	46.8773	70.3687	83.189	61.8884	94.9176	47.7329	54.3479	67.3765	45.5279	67.5596	63.7911
PC	PC 16:1_18:1	35.2408	68.1706	66.8512	53.6857	35.7116	40.5269	42.7648	36.3716	40.8311	67.8351	59.7069	70.8307	31.9426	66.6776	73.6641	70.8568	75.422	61.7322	3.50752					7.95776	3.4472		6.79553		7.39238	7.56749	3.44724	7.03093		4.64762	11.4604	7.38274
PC	PC 18:0_18:1	400.338	417.712	365.986	538.875	483.865	354.059	504.535	392.183	435.733	505.899	420.334	560.515	142.936	405.361	519.613	457.957	412.505	417.43	46.188	35.3476	16.8404	21.8244	25.4628	43.5847	32.4824	29.146		22.969	30.9207	17.0531	32.1647	39.59	27.1509		39.6557
PC	PC 18:0_18:2	294.694	299.42	269.189	339.604	429.166	240.721	399.749	265.071	320.196	359.088	303.009	320.113	104.876	279.036	370.258	320.742	288.98	279.298	297.55	363.473	236.075	254.34	154.287	235.51	224.173	228.575	289.859	328.473	303.979	299.961	245.49	265.324	226.001	244.607	214.285	264.09
PC	PC 18:0_20:3	69.4786	43.156	47.8812	80.901	66.6472	46.8534	82.5366	53.0519	71.2506	55.3225	41.6841	58.9943	30.8662	44.9799	61.8163		56.469	49.8482	19.5233	19.1995		11.924		13.8535	16.9432	14.8793	21.9659	14.4652	16.8772	17.8166		20.6445	15.5779	16.3245	11.7621	13.927
PC	PC 18:0_20:4	74.7635	53.9148	48.8436	76.1874	67.4571	51.3039	67.0743	57.0364	73.1665	64.3208	37.1132	60.4775	24.2263	43.8371	55.5288	58.9874	60.6794	52.3519	54.4928	51.2149	25.3741	47.1932	19.6201	30.6789	51.2157	51.1338	42.1328	33.2895	43.5227	46.3652	48.0263	54.5017	52.3105	53.4041	29.5128	34.9975
PC	PC 18:0_20:5	8.67898	5.04683	2.54709	10.3683	9.28918	7.60305	8.22664	7.5305	10.8328	3.94745	5.36759	5.97101		4.85877	5.72252		5.85378	5.45162	5.11427	5.33992		4.86606		1.88156		3.45838	5.49604			2.96157	4.596		4.74452	4.95743		2.86412
PC	PC 18:0_22:6	29.3272	15.1513	16.6766	29.8392	26.4692	20.2543	25.0527	18.954	29.9937	21.657	18.4664	16.2016	10.2589	15.4719	15.8498	16.07	7.09832	20.5361	18.6024	17.0857	11.7583	15.7789	10.132	11.9775	24.1849	19.8701	18.1822	13.0238	13.5715	18.6947	21.3481	18.3192	17.4733	21.1026	17.0521	24.6464
PC	PC 18:1_18:1	113.371	146.168	134.884	197.496	88.7245	124.149	174.912	118.459	138.084	154.925	175.584	158.086	54.4928	148.596	200.109	161.972	165.238	146.322	5.16213	1.99707		3.19197	7.11828	10.8977	7.58307	5.03353	10.6261		12.4347		13.6164	9.0158	10.2933	9.28759	9.56503	8.02512
PC	PC 18:1_18:2	68.9902	100.665	90.6725	82.7484	42.739	75.0231	101.658	75.6649	72.5485	110.336	74.3396	44.5275		127.854	131.097	113.215	98.3713	99.5695	26.1607	21.6346	17.9004	17.4299	27.0091	38.0972	26.7629	28.8976	48.6474	21.4028	37.1151	22.1173	37.884	33.3458	36.3272	33.6818	43.25	38.8505
PC	PC 18:1_20:4	15.7874	17.8087	18.6655	21.7639	10.7137	12.8975	20.8191	18.3301	18.9032	20.8319	17.2406	20.345	8.99643	17.578	22.6356	27.0374	24.7613	19.2928	7.14346	5.23711				4.22042	4.87088	2.55646	9.58925		8.4295	4.9585	7.21915	6.35017	8.57153	6.75656		4.23114
PC	PC 18:2_18:2	4.82421	10.061	7.23695	2.29472		3.75478	6.75152	4.237	4.7135	6.28968	1.71695			3.77661	8.98868	6.76938	6.58417	5.95806	7.99874	2.64561	6.02655	3.2105	4.55379	7.88998	3.51424	2.24532	3.16529	2.77014	2.38575	1.62016	5.31755	5.62033	6.11134	5.77392	8.0491	9.69649
PC	Total PC	3152.88	4072.81	3674.12	4078.37	3581.03	2840.07	3764.06	2934.34	3463.69	4075.87	3401.83	4591.27	2525.17	3902.47	4434.88	3841.7	3966.66	3706.22	1317.44	1442.62	1137.34	1099.05	976.667	1495.08	1119.36	1057.15	1470.74	1767.22	1684.5	1804.85	1240.82	1365.13	1311	1300.01	1400.7	1556.29
PC O	PC P-16:0/18:2 (PC O-16:1/18:2)	1.47753	5.46933	5.95051	6.99363	2.1008	3.01313	2.56598	1.56514	2.32304	5.46327	4.39135	5.63083		8.10376	2.49177		2.00813	1.29576	2.47318	1.51457			2.21657	2.07959	1.51159		3.2767	2.74023			3.47796	2.89179	1.26126	3.38343	4.1554	4.14931
PC O	PC P-18:0/16:0 (PC O-18:1/16:0)	39.534	41.0072	46.0065	59.348	48.5083	45.6046	49.2336	39.6758	58.5724	42.6983	39.8506	54.9471	25.783	53.5947	49.4772	51.6199	53.0644	44.3994	11.7773	12.3249	9.99341	11.4605	5.12211	6.58287	7.1532	8.70845	13.1014	6.76519	11.0499	9.42915	13.0256	10.3674	12.2168	13.0774	7.32793	10.2949
PC O	PC P-18:0/18:2 (PC O-18:1/18:2)	6.19992	3.82051	3.70087	3.31498	2.93798	2.35884	3.49366	1.62316	2.57051	2.90825	2.19519	7.98054	1.49654	6.34858	4.58264	3.86893	2.61076	3.21452	2.175	2.40283		2.46743	1.50678	3.00012	2.46957	1.183	3.22065	1.85469	2.55985	3.06667	1.53749	1.83571	3.00894	2.89341	1.47135	5.12483
PC O	PC P-18:0/20:4 (PC O-18:1/20:4)	7.01703	5.79307	5.94388	8.00903	5.36681	5.37053	8.44356	5.29921	7.07485	4.38548	5.86273	7.13824	3.29629	5.3101	4.90551	3.90396	6.72698	5.25529	1.51382	2.16686		2.02051		1.55871	1.87033	1.40441	2.33465	1.51778		1.52267	2.51934	2.20911	1.09731	3.13705	2.16376	2.08387
PC O	Total PC O	54.2285	56.0902	61.6018	77.6657	58.9139	56.3471	63.7368	48.1633	70.5408	55.4553	52.2998	75.6967	30.5758	73.3571	61.4571	59.3928	64.4103	54.165	17.9393	18.4092	9.99341	15.9485	8.84547	13.2213	13.0047	11.2959	21.9335	12.8779	13.6097	14.0185	20.5604	17.304	17.5843	22.4913	15.1184	21.6529
PE O	PE O-20:0/18:2	1.58896	1.50004			1.51644	1.0265	2.26154		1.17188	1.70132	0.711113			1.6513	2.002	2.91945		1.41568	1.51148	1.61314			2.40963	1.57289	2.12078	1.42132	1.82735		2.25488	1.98131	2.73825	2.98158	2.33492	2.71313	2.68943	4.43242
PE O	Total PE O	1.58896	1.50004			1.51644	1.0265	2.26154		1.17188	1.70132	0.711113			1.6513	2.002	2.91945		1.41568	1.51148	1.61314			2.40963	1.57289	2.12078	1.42132	1.82735		2.25488	1.98131	2.73825	2.98158	2.33492	2.71313	2.68943	4.43242
PI	PI 16:0_18:2	1.85729	4.61173	3.89422	7.91742	6.04217	3.46616	3.56921	1.37834		5.3018	6.42745	6.26005	7.55148	7.09415	4.08783	3.90062	6.22566	4.831	6.91601	7.40776	4.75407	2.3506	2.22231	5.54823	1.91679		5.0349	4.19196	4.34509	4.64469	2.43153	2.51188	3.97384		3.65874	3.41029
PI	PI 16:0_20:4	3.95845	7.71667	5.42619	4.21116	2.80473	3.20075	7.07525	4.36178	5.55124	6.01548	5.86425	8.17317	4.7754	6.97433	7.11105	6.3658	9.81967	7.76161	3.56203	4.83954		4.05836	3.38809	3.89301	3.35551	2.00755	4.2701	4.89	6.25455	6.12829	2.79257	4.75238		2.88994	4.83761	5.44909
PI	PI 18:0_18:2	2.78289	4.62502	6.07229	7.71791	7.92069	3.19627	4.45171	1.44686	3.71075	4.19046	9.74295	7.82813	9.04794	5.13942	6.17162	7.25145	7.23318	6.85546	4.62491	8.05555	4.37046	3.003	3.97737	4.83455	2.77591	2.78061	4.58387	4.66651	4.69992	6.35392	3.24799		5.04655	2.52676	4.59762	2.90235
PI	PI 18:0_20:3	9.55291	11.0227	13.0798	14.3556	13.0515	9.42211	13.1259	9.30465	10.3332	12.1442	9.28426	17.4909	10.9385	13.324	14.6124	13.8885	15.7651	13.3983	2.70741	5.09278				1.8898	2.36338	2.49892	4.45352		5.40585		1.65888				3.16538	1.07304
PI	PI 18:0_20:4	22.7801	29.0917	26.4677	28.0669	27.1498	19.9315	26.2871	20.5966	28.3028	27.4775	20.6655	26.195	17.049	25.4451	24.8502	26.7455	27.4117	25.397	17.2568	19.3086	11.4218	14.0735	10.1177	15.1107	19.1493	12.4679	19.5364	20.2523	15.783	21.1744	16.7261	16.7835	19.503	15.9549	14.5818	14.3722
PI	Total PI	40.9316	57.0678	54.9402	62.269	56.9689	39.2168	54.5093	37.0882	47.8981	55.1294	51.9844	65.9473	49.3624	57.977	56.8331	58.1519	66.4553	58.2434	35.0672	44.7042	20.5463	23.4855	19.7055	31.2763	29.5609	19.755	37.8788	34.0007	36.4884	38.3013	26.8571	24.0477	28.5234	21.3716	30.8412	27.2069
SM	SM 34:0	16.3025	19.6442	17.8769	23.0304	14.816	26.9248	20.8602	17.9133	18.8699	16.318	13.0104	18.6887	6.82149	21.0314	24.3891	12.178	18.839	26.6193	5.20201	7.22005	5.65583	4.63544	2.65425	2.94178	7.21237	1.58318	7.41801	5.1862	3.90487		8.92506	5.86435	14.3701	7.75594	3.48194	4.92585
SM	SM 35:0	6.02945	8.19583	8.82181	9.15386	6.98443	6.52403	10.4396	7.29713	9.65184	9.88407	6.6698	8.05696	6.30102	7.75271	10.8823	8.72551	11.0607	11.0632	3.10351	3.13054	2.44547	2.6355	2.07689	3.41273	2.90424	4.90906	3.01234	2.97225	4.07834	3.62012	3.86839	2.16527	2.50602	3.78448	2.14215	3.71031
SM	SM 32:1	21.2341	16.3759	22.9811	26.668	27.6151	27.4951	30.012	26.4957	25.0806	20.3641	15.3214	22.6445	9.08729	20.1249	23.0262	20.5407	26.5155	21.5046	3.08513	2.79837	1.48208	2.3809	1.35657	1.98985	2.53627	3.24306	2.72649		3.72116	1.74245	3.67769	2.93854	2.79271	2.99556	1.8753	1.80735
SM	SM 33:1	37.704	30.6585	39.0541	44.0805	45.051	38.7975	47.0394	46.3263	44.1991	33.7077	25.1912	46.7151	16.4151	38.9524	42.572	36.8685	51.2064	38.6387	7.20144	8.85492	5.86863	7.58804	4.2899	5.25744	8.85862	6.93019	10.695	9.09239		8.56375	12.4566	6.27883	12.9444	10.5072	6.63047	7.7227
SM	SM 34:1	517.326	401.558	445.49	621.777	611.12	560.227	631.47	569.156	609.025	394.662	351.266	489.903	227.436	402.735	502.934	440.188	570.943	501.466	174.583	193.155	148.085	169.443	91.1472	125.471	173.148	176.268	223.37	146.724	158.539	175.853	234.712	189.662	243.476	204.459	152.25	141.966
SM	SM 34:2	31.2087	41.1743	49.8473	38.304	42.3259	30.8386	42.2886	35.8219	40.7422	48.2036	31.5529	47.611	22.1077	42.3264	51.882	42.1315	45.108	45.0258	10.0923	12.6487	7.82308	9.84491	7.39218	9.60622	10.56	10.8692	15.9227	10.6508	10.8394	12.5925	16.626	11.4367	15.5888	14.3675	11.6812	11.3902
SM	SM 35:1	11.0605	9.25471	10.0629	16.1178	14.3079	11.0407	14.0183	14.3395	15.3627	8.66004	6.69469	10.6282	4.99304	8.26529	10.1556	7.4221	12.3746	9.25205	3.87147	2.90139	3.0769	3.3727	1.13091	2.42941	3.56883	3.75709	3.96001		3.18777	2.78057	4.55999	2.88078	4.2866	3.12507	2.50488	1.80951
SM	SM 36:1	77.6489	35.2592	38.4549	115.871	93.9131	83.9361	67.8151	98.0319	91.1586	31.6669	23.0374	26.4444	13.5814	25.6153	36.3866	23.6682	34.7995	40.7765	27.0141	26.5313	21.0237	23.639	8.95699	7.3278	29.9871	36.3512	32.1853	10.5006	13.5019	16.2575	33.0227	24.8244	41.0887	29.4264	9.47317	9.55303
SM	SM 36:2	21.6091	12.5477	15.7216	28.8313	25.5031	20.2385	25.0593	22.8055	25.0249	14.5508	11.0641	15.6804	6.30921	10.1046	14.978	12.4328	16.555	12.1735	5.31648	5.57532	3.50502	2.77994	2.15366		3.46113	5.55953	5.30815	3.09076	3.16522	2.90706	6.49403	3.91428	7.51225	6.2519	2.06503	3.08614
SM	SM 41:1	30.5552	48.7771	45.0901	57.2745	45.3367	31.0726	42.2347	33.0515	35.9763	44.5538	41.3308	53.8331	24.7077	37.5367	50.8499	44.4951	46.3955	46.9251	12.9231	12.4395	11.5135	9.59977	8.02893	9.12002	12.8066	10.52	17.3154	9.92661	11.2046	13.2802	12.6091	10.1795	15.624	10.401	11.8133	13.2502
SM	SM 41:2	19.5031	31.7883	30.4832	26.5485	26.7514	24.0798	27.7066	21.2017	23.6713	25.1316	25.452	34.2322	15.1333	28.4719	38.1683	29.3032	36.8147	34.2572	6.03753	6.62705	3.72837	5.45191	4.82308	2.6006	6.07753	6.51028	6.52162	5.46341	7.96824	7.62076	8.06712	4.5664	6.64795	6.24858	6.87346	6.82783
SM	SM 42:1	39.5318	57.8876	53.0701	45.0273	36.4423	46.1539	49.0163	38.5515	39.3151	52.0216	35.0766	53.2718	16.7907	46.863	59.8232	42.5756	50.0093	48.6508	18.387	17.5979	16.7227	14.9229	20.4522	33.7855	20.0523	14.2118	18.5863	35.2506	26.012	34.0378	15.663	17.3169	17.5789	17.7879	21.8563	39.5188
SM	SM 42:2	214.884	201.738	222.627	232.803	220.248	277.733	253.032	219.689	238.229	183.965	181.645	213.291	116.296	196.733	239.39	197.385	263.279	209.077	97.4979	100.59	85.6552	77.8464	62.2288	79.6159	86.658	86.1349	104.728	89.0048	106.017	100.537	118.354	95.6936	100.064	110.353	86.1134	95.4191
SM	SM 42:3	39.2296	32.467	35.2306	49.1186	42.5976	28.5978	34.5367	36.8482	29.3744	32.367	28.5553	20.3669	19.9883	30.5523	40.4854	41.2105	33.5779	28.8657	21.6418	25.8752	18.1122	25.0057	11.0951	15.8588	17.2672	24.5521	26.3758	19.9267	29.4966	18.8159	33.3206	25.0478	31.8174	28.4917	18.759	18.3425
SM	Total SM	1083.83	947.326	1034.81	1334.61	1253.01	1213.66	1295.53	1187.53	1245.68	916.056	795.867	1061.37	505.968	917.065	1145.92	959.124	1217.48	1074.3	395.957	425.945	334.697	359.146	227.787	299.417	385.098	391.399	478.125	347.79	381.636	398.608	512.357	402.769	516.298	455.955	337.52	359.33
